# Supplementary material for: Characterization of the basic leucine zipper transcription factor family of Neoporphyra haitanensis and its role in acclimation to dehydration stress
Source: BMC Plant Biol. 2023 Dec 5;23:617. doi: 10.1186/s12870-023-04636-7 (PMC10696790; doi:10.1186/s12870-023-04636-7)
Supplement: Supplementary file 1 — Additional file 1: Table S1 List of the 19 Neoporphyra haitanensis basic leucine zipper (NhhbZIP) genes identified in this study. Table S1 List of the 19 Neoporphyra haitanensis basic leucine zipper (NhhbZIP) genes identified in this study [file 12870_2023_4636_MOESM1_ESM.xlsx]

## Sheet: bZIP gene information
Table S1 List of the 19 Neoporphyra haitanensis basic leucine zipper (NhhbZIP) genes identified in this study
Group	Gene name	Gene ID	Location	Location coordinates (5'-3')	Gene length	Introns	Protein length	Mw(KDa)	pI	CDS	Domain	Subcellular location
N	NhhbZIP1	ph01245	SDUX01000001.1	415575-417781	2206	0	410	39.26	9.09	1233	bZIP	Chloroplast
I	NhhbZIP2	ph06500	SDUX01000001.1	3374848-3378682	3834	1	1031	106.8	9.32	3096	bZIP	Nucleus/Cytoplasm
I	NhhbZIP3	ph06500	SDUX01000001.1	3374848-3378682	3834	2	1015	105.15	9.32	3048	bZIP	Nucleus/Cytoplasm
N	NhhbZIP4	ph09908	SDUX01000002.1	4442486-4444287	1801	0	371	38.42	7.76	1116	bZIP	Nucleus
S	NhhbZIP5	ph06792	SDUX01000004.1	743747-745351	1604	0	274	27.25	5.03	825	bZIP	Endoplasmic reticulum
N	NhhbZIP6	ph06782	SDUX01000004.1	798662-801088	2426	0	637	62.31	7.1	1914	bZIP	Nucleus
S	NhhbZIP7	ph06775	SDUX01000004.1	846378-848540	2163	0	720	68.48	9.52	2163	bZIP	Nucleus
N	NhhbZIP8	ph11337	SDUX01000004.1	1392198-1392494	296	0	63	7.26	11.35	192	bZIP	Mitochondria
N	NhhbZIP9	ph10936	SDUX01000004.1	2937772-2939595	1823	0	576	57.14	10.13	1731	bZIP	Nucleus
J	NhhbZIP10	ph10965	SDUX01000004.1	3079737-3083194	3457	1	1022	100.46	5.09	3069	bZIP	Nucleus
N	NhhbZIP11	ph06931	SDUX01000004.1	5225064-5227298	2234	0	491	48.65	6.68	1476	bZIP	Nucleus
S	NhhbZIP12	ph00521	SDUX01000004.1	6329079-6330716	1637	2	202	20.97	9.89	609	bZIP	Nucleus
N	NhhbZIP13	ph00473	SDUX01000004.1	6612479-6614434	1956	0	651	62.29	4.84	1956	bZIP	Nucleus
S	NhhbZIP14	ph11919	SDUX01000006.1	637093-637991	898	0	236	22.31	5.59	711	bZIP	Nucleus
N	NhhbZIP15	ph10843	SDUX01000007.1	1369630-1371231	1601	0	253	25.55	10.68	762	bZIP	Peroxisome
N	NhhbZIP16	ph10781	SDUX01000007.1	1749625-1751075	1451	0	382	37.19	8.89	1149	bZIP	Nucleus
N	NhhbZIP17	ph06295	SDUX01000007.1	3476246-3477996	1750	1	364	35.1	10.04	1095	bZIP	Nucleus
N	NhhbZIP18	ph09590	SDUX01000007.1	5614639-5615953	1314	0	437	44.76	8.92	1314	bZIP	Peroxisome
N	NhhbZIP19	ph06082	SDUX01000008.1	5545476-5547706	2230	0	510	47.93	5.8	1533	bZIP	Cytoplasm

## Sheet: bZIP gene sequences
Table S1 List of the 19 Neoporphyra haitanensis basic leucine zipper (NhhbZIP) genes identified in this study
Gene name	Gene ID	Sequence Type	Sequences
NhhbZIP1	ph01245	CDS	ATGGCGGCCGAGTGGTCTGACGTGTTTGACCCCGACCGCCTTCCGCCTGGGCTCGCTCCT CTCCTCGAGGACGACCTGCCGTCGGGTGCTGACGGCGGCGGTGGCGGCGCGCTCCCGCTG CCGCCCTTCCTCTCGACGCCCCCGTTCCGTGACCCGCTGGTGGACGTGCTCGCCGTGCCA GCCGACCGTGGCTCCGCCGCCGACTGGGCGGCGGCCGCCAGTGTGCCGGCCGGCCCCACC CCGGTCACCACCGTCGATGACGCCGACGCGGTGGCGCGGGTGGGGGCCGTCCTACCGTCC GCCGCCACCGCTGCTGTCGAGTCGGCAGTCCCGTCGGCGACGGTGCCGATGCCGGTGGTG GCGGCGGTGCCAGTGCCGGTGGCGCCCGCCGTT…
		Protein	MAAEWSDVFDPDRLPPGLAPLLEDDLPSGADGGGGGALPLPPFLSTPPFRDPLVDVLAVP ADRGSAADWAAAASVPAGPTPVTTVDDADAVARVGAVLPSAATAAVESAVPSATVPMPVV AAVPVPVAPAVPVPVPTADQLRVAAPRLGVATPPAVGAVGAGGRATKKRRPPAPSALQLA AAQADAVRERFKAANKAAAAAAAAAKPVAAPGAAVVGGARRGVSRVGGGGGGPSVGDGGA AAGAAASTATSAATADAGAGAVPSYASSVSGGDGGAGRGRASGAAAADGDATNAAKYERR LKMNRASAAASRLRHKTYIGALEASVKAATAMNEEMVTRLQQAWEENAALKARLEVALAE GRTAPPPPPPPPRAVLPPGVVGRGAGAPRGGGG…
NhhbZIP2	ph06500	CDS	ATGGCCGACCACTTCACGCCTTCGCCGCTGGATGCCGCGGATGAAAGCGCACCTTTGACG GAGCAGGCTGACCGGCTGTCCAGCCTGCTGGACACCATCACGCCTGCTGAAGAGGGCACA TCGTCGTCGCCGGCATCATCTTTTCCTCTGGTGGACTTCACGTCCACCCTGCCCGCTATG CCTACCATCGCGGAGGAAACCCACCTGTCGCAGGACGGCGGCTTTACGATGCTGCACGAG GCGCTGCAGGAGGCCGCGGTCGGAGAAACGATTCGGCATCATGCGAAACTGGACGAGCGG AACGACTATGAGAGCTCTTCCCAAAGGGGCCGCCGGGGCGACAACATGCTCGATACGGCG GCCACCAATTCCTCCCAGTCGTCCTCGTCTGCG…
		Protein	MADHFTPSPLDAADESAPLTEQADRLSSLLDTITPAEEGTSSSPASSFPLVDFTSTLPAM PTIAEETHLSQDGGFTMLHEALQEAAVGETIRHHAKLDERNDYESSSQRGRRGDNMLDTA ATNSSQSSSSASSTMFRPFGGPAGGADPAAPARAYDCRQADSGLSTDGPRDGRARASPAH EATAAPPLTGPPTMPPPVPPPTQAVGRGGLGRKKTYSQGFSTFLDPGATSGAHVGGVVAG TGGVPTNSKWPAAGPSAPAECQAAQMGRLQVQQAERQMARAQRVEEICAQAAQDALMRGT SAQVAQAAQTAHAHAAQVVQTQAAQVVQAQAAQGVQAQAARVTQAHVERAQSAQAAQMRA AQMTQAQAAQMRAAHMTQAQAAQMTLAQAAQMT…
NhhbZIP3	ph06500	CDS	ATGGCCGACCACTTCACGCCTTCGCCGCTGGATGCCGCGGATGAAAGCGCACCTTTGACG GAGCAGGCTGACCGGCTGTCCAGCCTGCTGGACACCATCACGCCTGCTGAAGAGGGCACA TCGTCGTCGCCGGCATCATCTTTTCCTCTGGTGGACTTCACGTCCACCCTGCCCGCTATG CCTACCATCGCGGAGGAAACCCACCTGTCGCAGGACGGCGGCTTTACGATGCTGCACGAG GCGCTGCAGGAGGCCGCGGTCGGAGAAACGATTCGGCATCATGCGAAACTGGACGAGCGG AACGACTATGAGAGCTCTTCCCAAAGGGGCCGCCGGGGCGACAACATGCTCGATACGGCG GCCACCAATTCCTCCCAGTCGTCCTCGTCTGCG…
		Protein	MADHFTPSPLDAADESAPLTEQADRLSSLLDTITPAEEGTSSSPASSFPLVDFTSTLPAM PTIAEETHLSQDGGFTMLHEALQEAAVGETIRHHAKLDERNDYESSSQRGRRGDNMLDTA ATNSSQSSSSASSTMFRPFGGPAGGADPAAPARAYDCRQADSGLSTDGPRDGRARASPAH EATAAPPLTGPPTMPPPVPPPTQAVGRGGLGRKKTYSQGFSTFLDPGATSGAHVGGVVAG TGGVPTNSKWPAAGPSAPAECQAAQMGRLQVQQAERQMARAQRVEEICAQAAQDALMRGT SAQVAQAAQTAHAHAAQVVQTQAAQVVQAQAAQGVQAQAARVTQAHVERAQSAQAAQMRA AQMTQAQAAQMRAAQMTQAQASKLAQASQLAQA…
NhhbZIP4	ph09908	CDS	ATGAAGCGCTCCTATGGCGAGAGTGCCGACCAGCTGCCCTGGATGGGCTCTAACGAAGGC GGCGTAGAGGACCTCTTTGGCCTGTCCCCGTCCAACTTCCTAGGCGGCTCCCCCAAGATG ACTATGCCCCAAGCTCCATCGCTGCCCGGTCCGCCCGCGCGCATGTTTGCTCTGTCCCGG CCCGAGGAGGCTGCGCCCAACGCGCCAATGCGCGCCGCCGGTGCGGGGCGGGAGGATGAA CAAGAGAGCGGCAGCTCCGCCTGCTCGACGTCAACGGATGGCACCCCAACGGGTCGGCGT AGGCGGGCCTCGACGGACGTGGCTGCTGCCCACAGCGGTGGCGCCGTGCAAGTGCCCCAG CTGGCGGCACCCGCCACGGTCGGGACGACCCAC…
		Protein	MKRSYGESADQLPWMGSNEGGVEDLFGLSPSNFLGGSPKMTMPQAPSLPGPPARMFALSR PEEAAPNAPMRAAGAGREDEQESGSSACSTSTDGTPTGRRRRASTDVAAAHSGGAVQVPQ LAAPATVGTTHKMVRAAHGAGGVTRGQLMAEIPDAEDKEEPYHCSCGVGEVGVEVLIDFI RAHPKMTAVASDDGSPLLIRTVARQLVADMRRRRHTTTCTAFPKVPAGLESAADGRGLGD DRDAAAAAAAAAAAAAAAPLAMSDSERKALRVVLNRSAAERSRLRKKARFENLSATLAEK DTTIAQLQERVRSLNGAVSHLQLLLKIKGGGYGAILQDHGGGPQGYAGGGVGLSTLMEEA TQAWERPAHAA*
NhhbZIP5	ph06792	CDS	ATGTCGTGGAGCGGCGGCGCGGGTCTGCCCGCTTCGGACGGCGCACCCGACGCGGATGTG AACAAAGCCGCGGAGCTGCTGGCCGCCGAGGGCCCGCCATGGAGCGGCGGCGGTGGCGCG GCCCCGGCCGCGCCGGTCCCCGTGACCGCGGTTGCGTCGCGCACAGCTGTTGGCGTGCGC CGTGGCTCGGGTGTGAGCAAGGCGCCCGCCTCCCTTGCGCTGGCACGCGCGTCCTCGACG GCGGAGGTGGCGCGCGCGGTCTTTAAGAAGAAGACCGCCGCGAGCGCTGGTGCGGCGTCC GCGGCGCCGCAGAAGCCCGCCGCTGCCCAGACGCCAGAGGAGGAGAAGGCGGCCAAGTAT GAGGCGCGCCTGGTGATGAACCGCAAGTCGGCC…
		Protein	MSWSGGAGLPASDGAPDADVNKAAELLAAEGPPWSGGGGAAPAAPVPVTAVASRTAVGVR RGSGVSKAPASLALARASSTAEVARAVFKKKTAASAGAASAAPQKPAAAQTPEEEKAAKY EARLVMNRKSAKASRIRRASYLTELETAVADMEAINGKLMAKLDAVLAENAQLRADVAKA REVAPQAMVAAEAAVAPLSGAAPAAETVRAPDALAAAAVAVPAIGVPPVEVAAFEASLHA MFPGMGEQDAVPLVAGDVDDVPPPDLDFLEDPFP*
NhhbZIP6	ph06782	CDS	ATGGCCAGCGAGCCACAACGACGGGATGCGGGGTTTCTGCTCTCCCCCAGCGGGGACGCG GCGATCAGCCCCGCGACGGTCACGTCGGACGACTGGTGGCGGCTCGACGGCGCGTCGCCG CTGGGGGATGTGTGCGGCGGCAGCGGCGCCGGCGGCGGCGCCCACATCAACACGCGGCGG AGCACCAGCAAGGTGGTGACGGGGAGGCCCATGGACGCCGGCGCGACGGGCGGTGCGGCG TCGCCGCTCCTCCTGTCTGGCGGCGGCGTGGCGCTGACATGCTCCCCGTGGGACATGACC GCCGACGAGCACTCGATGATGAGCTGCGCGGGAATGGGCCTGGTCCCGTGGGCCGCCGGC CACCCTGGGGGGGGCGGCGCCGACGAGGTGGGC…
		Protein	MASEPQRRDAGFLLSPSGDAAISPATVTSDDWWRLDGASPLGDVCGGSGAGGGAHINTRR STSKVVTGRPMDAGATGGAASPLLLSGGGVALTCSPWDMTADEHSMMSCAGMGLVPWAAG HPGGGGADEVGGLGAPADLPFLTLPPSSVADVAAKGGTPPQPLPPPPSRAAYGASKAAAY AMPAAPPPTDAGSDVTLFPDPSPNVDTLDAAAAGTAGVSRHGGGVVANAADMSGFAALLG IDPSSLGGMAPPPALPAMGPPSSMASVAAVETALVVAATHLPPPQAPLPPPPAALPTSEP LPEAIESKVRELEQLFFSDRPMAPPVSKLPGADPLPPPPPPPPPLWQLTAPLGATRCPAA GPPVTTGEGDMWLVNPRSVATTSGTASGAAATA…
NhhbZIP7	ph06775	CDS	ATGGCGGGCTCGGCCTCGGCGGCCGCCCGCTTCGACGTCACCGCGGACCCCGCAGAGTAC TACTACGTGCCCCGCGGGAATGGGGGCGGCGGGGGTGGAGACGCTGTCGGCGTCGCCGCC GCCGCCGCCGCCGCCGCTGCCACCATGATGGGTGGTGGCGGCGGCGGCGGCAGCGGCGGC GGCGGGGTCCCCCCCCGCACTGGTGCGGTAGCGATTGCGCCGCGCGAGCCGACGGTAGTT TTGTATGGCGGTAGCCCGACGCTAGGTAGCTCCCCGCCAAACAGCCTGCTCCTGTCGTGC CACCCCGACGGCGGGGACGGGCTAGGCGCGGTCGGCCGCGCCGGTGCGGGCGGGCCCGTC GGGCGGGTGATGAGCCTCGACGCGCTCGACGAG…
		Protein	MAGSASAAARFDVTADPAEYYYVPRGNGGGGGGDAVGVAAAAAAAAATMMGGGGGGGSGG GGVPPRTGAVAIAPREPTVVLYGGSPTLGSSPPNSLLLSCHPDGGDGLGAVGRAGAGGPV GRVMSLDALDELALLHDQSVAVAYRDGIWQARLGRRRVARPGVAGAAAATGGDDSPPTAD EPCVLGGGGDDGDLFFGAPDGTPAGLLSPFAPAVKPGLPGGEACVPASVTDEAAAAALAA AAAAAVSVTPPVAAVAGVAVEGPAKVEERLLVSLPPSTMAPVTVADGGVMTAAAAAAVRE PVSQPPTPMLSGPPVRSAGGVKRRAPGSGPPVPSVPAGCRREGGVEAGGPGGVLTAAAVK LRTGHPVPSNATAAAVSPPARGHRSSSASSAAS…
NhhbZIP8	ph11337	CDS	ATGTACGACCGGCGGCAGGCGCGGGTCATCCGCAACCGGGAGGTGGCGCTCCGCGCGCGG CGGGCGGCCAAGGAGAAGATGACCGCGCTCGTCGAGGAGAATGCCGCCATGGTCGCGCGC GTCGCGTCGCTGGTCGTGGACAATGAGAAGCTCAAGCGGGAGGTGGCGCAGCTGCGTGCT AGGCTTGCATGA
		Protein	MYDRRQARVIRNREVALRARRAAKEKMTALVEENAAMVARVASLVVDNEKLKREVAQLRA RLA*
NhhbZIP9	ph10936	CDS	ATGGACGGACGCTTGGGCGGCCGGCCGCCGCCGCTGGTCGGCGGGATGGTCGACACGGGG CGGGATGCGTATGGGCGTCCGCTCCGGTCTGTGGCGGGCGGCCGTGTCGGTGGCGGCGGC TTTACGGCCAGCGGCTACCCGGTGTCGTACGCGCAGCAGCAGCAGCAGCAGCAGCAGCAG CAGCAGCAGCAGCAGCAGCAGCAGCAGCATCCGCAGCATCCGCATTCGCAGCAGCAGCAG CAGCAGCAGCAGACGGCCTACCGTGGCGGCGGTGGGGGCGGCGGCATGGAGGAGCCCGTC AACCCGCAGGCGCTCGGGGGCGTCCTCGACCAGATCATCTCGCCCGGCGCCGCGGCGGCC GGCGCCATGCTCGGCGGCGGGCCCGCGGCGCCG…
		Protein	MDGRLGGRPPPLVGGMVDTGRDAYGRPLRSVAGGRVGGGGFTASGYPVSYAQQQQQQQQQ QQQQQQQQQHPQHPHSQQQQQQQQTAYRGGGGGGGMEEPVNPQALGGVLDQIISPGAAAA GAMLGGGPAAPLALGGRPHDEMMSILSSGTTTTSAVPRGGVGVGVGVGVGVGVGVGVGAV AGAGGPAAAAPATRFYGRPPPPPPVAYTASTAGPPAPLCAPLVPSSSLTSAVSATACPAQ PPKVSPRGVMGGFFEGDADGLDEQAVAEADAEAAAAAGPMAAAGQAVYAWPGRGAAAPAA ADGGRFGGLPGGRAGLPPPPPVRQTALAGRRPPGLDLPPVGGVPRPALAVPAWPMSHAPI TPWVAEPQPVAAAASAALPPPPPPPGAYGPPAG…
NhhbZIP10	ph10965	CDS	ATGACAGAGGGCGGTGAGGAGGACAGCCTCGCTGCCCTCTTCCCCCCCGACGGTGAGGAG CGCCTTCCAGAGCTGTCGCCGAGCCAAGATGGCCTGCCATCCTTGGCGGCCCTCGTCGCG CGTGCCGACCCGGCGGTGCTGATGGGGGCTGCCTCTGCCAATGACGGCGGGGACCCGCTC GACGCGTTCCTGGCCACCTTTGAGGGCGTCGACCCGACGGCCGTGGTGCCGCCAATGGGC GGCGATGTGGGCGATGCTTCCGCCACGGGCGACCTGTGGCTGGCCGCGCAAGCCGCGGCG GTTTCCGTGGCCGATGGTGCAGTGCCGGCTGAGCTGCCGACGCCACCGCCCATGGTCGAC CACGACGGCCTGGGCGGTGGAGGGGGCGGGTGG…
		Protein	MTEGGEEDSLAALFPPDGEERLPELSPSQDGLPSLAALVARADPAVLMGAASANDGGDPL DAFLATFEGVDPTAVVPPMGGDVGDASATGDLWLAAQAAAVSVADGAVPAELPTPPPMVD HDGLGGGGGGWLAAAPLPALVTVEGDDGAADVATALSPVSTVAPDVMDLVEPAPPVPALA PLVAVAPAPPAPVAPVPLVPGTAAVAVPPGASATSLASDTSRVTGSPAARAAAVAAAAGA YMPAVVGPPSAGSAATADPWAGSVAPAGTAGPPARGLSAVERAQQAAEDIAVAEVASRRA KAAKAKRARGDSGAGEPAKKRARGAGAGNDAAAEDDDNGGEEEAEAGEAAADAAVAGATG SDAEKSRRYQKRLQKNRDSAFVSRIRRRHYTAI…
NhhbZIP11	ph06931	CDS	ATGTGCGCGACCAACGACCTGGGCCTGCCCCGCACGGACCTAGAACTGGGTGACCTGTGG GCGGCCGACGCGGGCGCGGGCGGCAGCAGCAGCGGTGGCGGCGGCGGCGGCGTCGGCGGC GGCGGGTACGTCTCTGACGCTGGTGCCGACGCGTTTGCTGGGTGGGGCGCGTCGGCCACG GCGCTGCCCGATGGCAGCCTCCCGTCGCTCGGGGGGGTGACCGACGTGGGCTCGGACGCG TCGTCGATCGGCCTGAACTACCTCGTGGGCGGCAAGTCTGGGCCCGCCTCGCCGACGGCC ATTGCCATGGCCGCCGCCGCGGCGGTGGAGGCGGCGACGGCAGCCGACGCGGCCGCCGCC GAAGCCGACCCGTTTGCGCCGCTTGCCGCCGAC…
		Protein	MCATNDLGLPRTDLELGDLWAADAGAGGSSSGGGGGGVGGGGYVSDAGADAFAGWGASAT ALPDGSLPSLGGVTDVGSDASSIGLNYLVGGKSGPASPTAIAMAAAAAVEAATAADAAAA EADPFAPLAADEPQSVVVCADLFDVTRMPQYCPPPRVPTTVVGGGTAALPTGTVSSRGGG VTKAAAAKATAPARIPLPAAAPAVARPAVAPPAPVWAAVGPPPPPPPPPRAPVVARPPPT ARAVPVARPPVTAAAAPTPTAADGVTPAKPRRPVKVEDSSFTSRLTPPPSATTALGRRAD EAAPVADADVDACNAVESARQEAEALALAETEARRKAKKRKRLAAEAAAGGGVVKPTLKR RRAAGGATAPTAAADDTASVCGAASSDDDGGSD…
NhhbZIP12	ph00521	CDS	ATGGTGGGGGGCTTGCCGGGTGCCGCGGCCGTGCCCGGCGGTGGCTTTAGTGGCAGCACC TCGTCCACCGCCAATTTGCGGTTAGGGGTAGTGGGCAGCGCGGAGTCTCCTGCGGAGGAT TCCGGCAGCGGGTCACCGGACCACGACGACAAACGCGCGCTTCGCGCGGAGCGGAACCGG CAATCCGCTGCCGCGTCCCGGGAGCGTAAAAAGCATCACATCAAGGACCTGGAGACGCGT GCCGCGCGGCTGTCGGAGGAGGTGGCGCGGCTGCAGGTGGCGGACCATGAGCGTGTTCGT GCGCGGGTGGTGGCGGAGGAACGTCTGCAGCGAGAAAACGAAGAGTTGAAGCGCGAGGTG CAAGCGCTCCGTGGACAGGTCGGCTCCATCCCC…
		Protein	MVGGLPGAAAVPGGGFSGSTSSTANLRLGVVGSAESPAEDSGSGSPDHDDKRALRAERNR QSAAASRERKKHHIKDLETRAARLSEEVARLQVADHERVRARVVAEERLQRENEELKREV QALRGQVGSIPAFVHCQACGSAVNCSAATAPPPTSSHPLARPPGPGGLVGHRGVGWSGPQ GRRTPPLEPPPPPRPSDGGGRG*
NhhbZIP13	ph00473	CDS	ATGGACGAAGACCTTCGTGCCCTCCGGCGGTCGGGTGTGAGCGGCGGCCCCGGTGGCTCC CTCTCCTCCCTTCTTGGCGGCGTTGGCGCCGACGCGCTGGCGCCGCCGGCGGACCCGCTG GGCCTGGGCGTCGTCCCGTCTGACGACGGGCCGCCAGGCCTGTTGACCCCGTATGGGTCG TACGGGGCGTCGGCGCCGGGGGGGGCGCCGCCGTCCGGGCCGCCCGATATGGGGGTGGCG GCCGCCGTGACCGTGGCGGCGACGTCGGCGACGGCGGCGGCGGCAACGGCGGGGGGGTTT GCCGACGGGGTGGGGCCCGGCGGGGGCGAGTACCCGCCCGCCCCCCCCCCGCCGCTCTCG TCCCCCGACGCGGGCCGCCGCGGCTCCGCCTCC…
		Protein	MDEDLRALRRSGVSGGPGGSLSSLLGGVGADALAPPADPLGLGVVPSDDGPPGLLTPYGS YGASAPGGAPPSGPPDMGVAAAVTVAATSATAAAATAGGFADGVGPGGGEYPPAPPPPLS SPDAGRRGSASSSLSIPLLVRLPSGEKTQLDVPADATVDDLRRALATAAPGEVPAAAAAG VRFEWAGQELANPAAALNDYHIADTYDQACGLLLSIDSAGAGPTAAAAAVDTATAVISSA SRGETNMERLVAEAESAAMTAHMGNMAVGSGEAGVVGGGECGAPPDPLLPPPDTEQPSLT ALRRASAARRADGGSAAGSRAGGGWGSGDIAMGGSDGVVRALSQKLPDLFAMPSSGSAGS WGLAAAAAAVDDIPAPPGCLDSRGPSGALPAVA…
NhhbZIP14	ph11919	CDS	ATGTATGGCGCTGGGGCGTACAGCGGTTCGGCGGACGGGGTGGACGGGGGGGAGGACGAT GATGACGACGATGACCACCTGGGCGGCGGTGGCGGCGGCAGCGCTGGGGGTGGCGGCGGC GGTGGCGGGGGTGGCGGCGGCGGCGGCGGTGGTGGTGGTGGTGGTGGTGGTGGTGTTGGC GGTGGTGGCGGCGGTGGCGGCAGCGGCGCTTTGGACGCGAAAGCCGAGGCCCGCGAGGCG CGCAAGCAGCGTAACCGCGAGTCGGCGCACCGCTCCCGCATCCGCCGCAACGCGATGCTC GACGAGATGCAGATCAAGCTCAAGCGGCTGGAGAAGGAGAACATGGCCCTCCGCCGCGAC CTCGCGGCGTGCACCCACACGCCCCCCCACGGG…
		Protein	MYGAGAYSGSADGVDGGEDDDDDDDHLGGGGGGSAGGGGGGGGGGGGGGGGGGGGGGGVG GGGGGGGSGALDAKAEAREARKQRNRESAHRSRIRRNAMLDEMQIKLKRLEKENMALRRD LAACTHTPPHGVSLGTLRGVVGGGGGMDGAGMVADVGVGGGGMPPPDLVSPDDGGGGDSG GGDGGGGPGPDGGGTAGLAVRMAPRGRRSRLMPTPLTDAEKAEGAPPYRRQPRSFG*
NhhbZIP15	ph10843	CDS	ATGAACGCGCCGGCGACCGTGAACGCTCCGCGCTACACCGATGGCGCTCCGTCGGCGGGC TTCCTCTCCATTCTGTCCGGCACCGCCCAGCCCAACCAGCCTCAGGGCGCGGCGGCGGCG GCTGCAGCTACACCCGCAAATTCTGGTGCGACCGCCCCCGCCAGCGGCTCGATGGCCCGG CGTACGAGCAACGGCAGCGGTGCCTCCCGCGCCAGTCGCAGCACCCCCTCTGGGGGTTCT GGCGACAGCGACGGCATGGGCGACGGCGGCTCCAACGGCGACGATGCCCTGGACGAGATG CCCCCCAGCGCCGGCGCCGCGGCCATCATTGCGGCCGTGCGGACACACCCGCAGATGCTT GCGGCCACGGCGGGCGGGGCAACGCCTGTGGAG…
		Protein	MNAPATVNAPRYTDGAPSAGFLSILSGTAQPNQPQGAAAAAAATPANSGATAPASGSMAR RTSNGSGASRASRSTPSGGSGDSDGMGDGGSNGDDALDEMPPSAGAAAIIAAVRTHPQML AATAGGATPVEIRMLARELVVSYRDGRAPDNAGARPVVGMPNGRRGYTFTDDEKRALRVI LNRSAAERSRNRKRARVESLEVALSEKDDVIRTLQGQVARLSGIIGQLQHALGYGQGRMG PSGGRASGGRASF*
NhhbZIP16	ph10781	CDS	ATGGAACGCCGAGCAGACTGCGCGCCGGTAGCGTGCCAGCCCTGGTACGCGGGCGCACCT CTGCGGACTCCTGGCGGCGAGCCGTTTGGGCCGACCTCCTTATCGGGCAAGCCCGCCCCG CTGCCGCCCATGTCGCTGCCACTGTCACCGCCGCCGGCGGGCCCGCACGCGTCGCGGCCA CCGACGGGCCGGCCGCCGGTGGGCGGCCGTGGCGGCTGGCTCGGCGCGCCGTCGCTGCCG TCGGGTCGGCTGTTTGGTGGCGGCGGCGGCGGCAGCGTCCAAGACCCGCCAGCCGCGCCG CTGCCGTCCCCATCGCGGCTACATCCGGTACAGCTGCATCGGTGGCCCCCACCGGGTGTG TCAAGCGGCGGCTACGGGGCTTCCCCTGCGGCT…
		Protein	MERRADCAPVACQPWYAGAPLRTPGGEPFGPTSLSGKPAPLPPMSLPLSPPPAGPHASRP PTGRPPVGGRGGWLGAPSLPSGRLFGGGGGGSVQDPPAAPLPSPSRLHPVQLHRWPPPGV SSGGYGASPAAGNCGAAAAAKDNTLPPLSPASPVKVEAHVDTHTGSGVEGVVSGWAAAAA EVRALTPAIASGGRGDGPGGTGSGRRDDSDGADAEALLFGASRGGAPSSGAATETDDDGV RGEDCPATAAAAAAAAASTPPPAAASKADKDGPPLGPLEIRRRRAARNRASAGRSRVKKK AAAAALEESLTGARAENGRLKERMAQLLAARAQLLALQAELPPLEGGGEAQVGAPADGGG AAPRAVDGALRHCPADGLGALG*
NhhbZIP17	ph06295	CDS	ATGGTACCAGGGGTGATGGAGGAGGCGGTCGGCCGGGGGAGTGGGGGTGGCGGGGGTGAC CCTGCGGCGGCGGCGGCAGCGCGCATGCCCCCTGGGGGCGGGGCGTTTGCGGGTGCCCCC CCGGGTCTGACGCCCGCCGCTGCGGCAGCGGCCTCGTCTGGCCTTTTTGGCATGGGCGGC GGGGGGCTGGATCTCAGCCTCCTGCAGCCCCACTCGCCCTTGCCGGGCTTGCCACCGCCG CCGCCGCCGTCGCGGACAGCGTCGCCGATGCCGCCGCCGCCGCCACCACCACCGCCGCCG TTGCCGTCGTCGCCGTCTGGGGGCGTTGGCGGCGGCGGTCGTGGCGGTGGCGGTTCGCGG TTGCGGGGTAAGGCGGCGGCGGGTGCGGTGGCC…
		Protein	MVPGVMEEAVGRGSGGGGGDPAAAAAARMPPGGGAFAGAPPGLTPAAAAAASSGLFGMGG GGLDLSLLQPHSPLPGLPPPPPPSRTASPMPPPPPPPPPPLPSSPSGGVGGGGRGGGGSR LRGKAAAGAVAVNGVPPGLPGAVSAPSAAGVELGFAPGMRSGMFGAAGVSGNGVGGSGGG GGLAPTVGVKRPPGGSGNGGVDHGIGGILGGGGGGGSDGGGGGGGVGGGGVDPDASTDVD GDDDLDVETKKAMRAERNRQSAAASRERKKHHIRELERRVAMLSAENAQLQVEQLKAFRA RIGAQRALAEENNQLKRNLVEKSMDVHQLTRRLGLTSVNEHAAANLRRPSTWSSGQFAEI NAHR*
NhhbZIP18	ph09590	CDS	ATGAGTTACATGCCGTACAACCCCATGGGGGCCAGCACACCCACCCTGGGCGGCGCTGCC GTCCTTGCCGACGCCCCGGTCACGGGCTTTGGCGACTGGCAGGAGTGGCTGGCCGAGGGT GGCGATGTCGGCATGCCTCCCGCCCTCCCCGCCACGTTGCCGTCGGACCTGTTTGGCCTT CATACGTCGTCGTCCCTGCATGCTGCCGATGACCGGTCGGGCGTGACGGAGCGGTGTGTG CTCCTCTCGACGGGGGAGCTTTGCTCGTCTACGTCACCACTCCCTGACCAGTGGCTGTCG TCGACGCGGGACAGTGGCGCCGGGGCCAATGACTTTCAGTCACTTGCGTCGGGGATGATG ACCCCGTCGGCGTCGACCGATGTCCTCCCCCTG…
		Protein	MSYMPYNPMGASTPTLGGAAVLADAPVTGFGDWQEWLAEGGDVGMPPALPATLPSDLFGL HTSSSLHAADDRSGVTERCVLLSTGELCSSTSPLPDQWLSSTRDSGAGANDFQSLASGMM TPSASTDVLPLPSPLVTDRRTPQLPTALVREDFSPLTTPARSAASGNAAVAASPLLLADP EVKTDAVSLVDATPMAPSALVASAFASPLPALVAEAQRPRDDVVAAASAAVAAVSSATAT LPVTLASSSTPSTSASRGTKRRRETPTESTPSASEVSQPGLLEASSRVGTDLESLSPVAV AKALDDLVAAGVSPALARRALSGNWEGTTSAKARKMSGEQRTVTLFLRRLRNRISAKKSR LQRQAALAGLSDKAVALYLSAADVHRATKAIAE…
NhhbZIP19	ph06082	CDS	ATGGACGGGGAGACCATGTCGGCCATTGCCCAGTGCGAGGCCGCCCTCGCACCCGCTCCC ACCCGCAGCAGCGGCGGCGGTAGCGGCGGCGGCGGCGGCGGCGGCGGCGGTGGCCCGCGC CTCGACGGCGGCATCCTCCTCGACGCCCTCATTGGCTCGAGTGCTGGCGGCGGCGGCTCG CCCTCAACGCCGCTGCGCGCCAAGCGCCCCGCCTTTGGCGGCCTGACCATCCGGCTGCCC GCGTCGGCGGCCGACGCCGCGCCGGCCGGCGGCATCTTTCCCCACATCGACCCCCCGACG GGCGGTGGCGACCATGACACGTCGGCGGCGGCGGCGGCCGCTGCCGCCGCGGCATCGGCG GCGGCGGTGCGGGTGGCGGCTTTTGAAGGGGAC…
		Protein	MDGETMSAIAQCEAALAPAPTRSSGGGSGGGGGGGGGGPRLDGGILLDALIGSSAGGGGS PSTPLRAKRPAFGGLTIRLPASAADAAPAGGIFPHIDPPTGGGDHDTSAAAAAAAAAASA AAVRVAAFEGDWLDFCSDGMPGALDEVPPPPPAVAPPPPPSACGLDTLSWAAGAVTAWAG PPTTPASSAPMGGGGWAAAAAAAGRPTPSAGPPSKATAGGEGKAAPAAGGPCLPVSPLTP RANDPDAILDDAADCGSASGGARGCVSPFPFPSLNSPHPSVGGWPSASPAAAPTPVRPSA ADVAAARRKARMSARRGAAAGSCAAPVPATASLDSMDFEGGDAAAPATPHPSSGGLPPAS PSCGGDGAGGAAPPAAAPGRPVDKKAARAMRNR…
