# Supplementary material for: Characterization of the basic leucine zipper transcription factor family of Neoporphyra haitanensis and its role in acclimation to dehydration stress
Source: BMC Plant Biol. 2023 Dec 5;23:617. doi: 10.1186/s12870-023-04636-7 (PMC10696790; doi:10.1186/s12870-023-04636-7)
Supplement: Supplementary file 3 — Additional file 3: Table S3 (A) Differentially expressed genes (DEGs) in response to moderate dehydration. Table S3 (B) DEGs in response to severe dehydration. Table S3 (C) DEGs in response to rehydration [file 12870_2023_4636_MOESM3_ESM.xlsx]

## Sheet: Table S3 (A) 
Table S3 (A) Differentially expressed genes (DEGs) in response to moderate dehydration
Gene name	Gene_id	AWC70_readcount	AWC100_readcount	Log2FoldChange	Pval	Padj	Regulation
NhhbZIP6	ph06782	14.3124	139.184	-3.30202	5.94995e-08	7.85221e-07	down
NhhbZIP10	ph10965	3402.63	10714.9	-1.65486	2.89313e-07	3.34083e-06	down

## Sheet: Table S3 (B) 
Table S3 (B) DEGs in response to severe dehydration
Gene name	Gene_id	AWC20_readcount	AWC100_readcount	Log2FoldChange	Pval	Padj	Regulation
NhhbZIP14	ph11919	58.1739	21.9424	1.40741	0.0151998	0.0491696	up
NhhbZIP10	ph10965	4521.29	11778.5	-1.38125	0.000171608	0.00119045	down
NhhbZIP6	ph06782	23.721	153.209	-2.68617	4.32648e-08	6.9409e-07	down
NhhbZIP19	ph06082	345.939	154.111	1.16801	0.0128569	0.0428975	up

## Sheet: Table S3 (C) 
Table S3 (C) DEGs in response to rehydration
Gene name	Gene_id	AWC20_REH_readcount	AWC100_readcount	Log2FoldChange	Pval	Padj	Regulation
NhhbZIP6	ph06782	56.5854	159.981	-1.49729	0.000322429	0.00287251	down
NhhbZIP11	ph06931	1637.11	4046.91	-1.30571	4.97322e-06	7.90523e-05	down
NhhbZIP18	ph09590	1312.5	5840.55	-2.15432	9.04718e-11	3.54184e-09	down
NhhbZIP9	ph10936	240.839	107.917	1.15984	0.0025071	0.015488	up
NhhbZIP10	ph10965	3945.36	12306.3	-1.64124	7.16142e-09	2.01905e-07	down
