# Supplementary material for: Characterization of the basic leucine zipper transcription factor family of Neoporphyra haitanensis and its role in acclimation to dehydration stress
Source: BMC Plant Biol. 2023 Dec 5;23:617. doi: 10.1186/s12870-023-04636-7 (PMC10696790; doi:10.1186/s12870-023-04636-7)
Supplement: Supplementary file 4 — Additional file 4: Table S4 (A) Co-expression gene sets of the Neoporphyra haitanensis basic leucine zipper 6 (NhhbZIP6) gene. Table S4 (B) Co-expression gene sets of NhhbZIP9. Table S4 (C) Co-expression gene sets of NhhbZIP10. Table S4 (D) Co-expression gene sets of NhhbZIP11. Table S4 (E) Co-expression gene sets of NhhbZIP14. Table S4 (F) Co-expression gene sets of NhhbZIP18. Table S4 (G) Co-expression gene sets of NhhbZIP19 [file 12870_2023_4636_MOESM4_ESM.xlsx]

## Sheet: ph06782 (NhhbZIP6)
Table S4 (A) Co-expression gene sets of the Neoporphyra haitanensis basic leucine zipper 6 (NhhbZIP6) gene
fromNode	toNode	weight
ph06167	ph06782	0.094859
ph00498	ph06782	0.130854
ph05952	ph06782	0.104617
ph07485	ph06782	0.282168
ph06409	ph06782	0.130142
ph03648	ph06782	0.160649
ph10528	ph06782	0.184301
ph06287	ph06782	0.337916
ph11086	ph06782	0.170804
ph07905	ph06782	0.281033
ph02085	ph06782	0.0480605
ph08485	ph06782	0.0928036
ph03893	ph06782	0.313379
ph09128	ph06782	0.199412
ph05812	ph06782	0.142222
ph00535	ph06782	0.230046
ph07148	ph06782	0.035751
ph02635	ph06782	0.0435097
ph10791	ph06782	0.118028
ph11447	ph06782	0.174744
ph06823	ph06782	0.171491
ph08537	ph06782	0.130521
ph09797	ph06782	0.135061
ph04957	ph06782	0.241836
ph06477	ph06782	0.151479
ph07130	ph06782	0.259423
ph11385	ph06782	0.335407
ph07675	ph06782	0.163216
ph05602	ph06782	0.210222
ph08871	ph06782	0.276988
ph01172	ph06782	0.220528
ph05252	ph06782	0.240227
ph02060	ph06782	0.22544
phi00252	ph06782	0.128706
ph11413	ph06782	0.108422
ph07105	ph06782	0.229285
ph07204	ph06782	0.0986527
ph06410	ph06782	0.209707
ph04279	ph06782	0.19776
ph11506	ph06782	0.281749
ph07265	ph06782	0.109387
ph01110	ph06782	0.0913878
ph11841	ph06782	0.147364
ph10980	ph06782	0.233701
ph09712	ph06782	0.0750006
ph04222	ph06782	0.14974
ph07102	ph06782	0.0749643
ph11868	ph06782	0.0386667
ph11995	ph06782	0.139861
ph04298	ph06782	0.315954
ph03366	ph06782	0.116849
ph07282	ph06782	0.349561
ph07409	ph06782	0.27663
ph03712	ph06782	0.282139
ph05236	ph06782	0.261009
ph06418	ph06782	0.0377382
ph01871	ph06782	0.175588
ph01640	ph06782	0.184512
ph02138	ph06782	0.123546
ph11372	ph06782	0.209127
ph07184	ph06782	0.193526
ph11324	ph06782	0.357377
ph02442	ph06782	0.294264
ph04357	ph06782	0.244482
ph03875	ph06782	0.105409
ph07433	ph06782	0.0689539
ph05533	ph06782	0.0306925
ph06075	ph06782	0.3761
ph09953	ph06782	0.139035
ph00548	ph06782	0.239316
ph10243	ph06782	0.262298
ph08481	ph06782	0.257896
ph00547	ph06782	0.241665
ph05893	ph06782	0.302991
ph05875	ph06782	0.220072
ph10157	ph06782	0.16415
ph10256	ph06782	0.187793
ph03851	ph06782	0.255126
ph04234	ph06782	0.114051
ph07765	ph06782	0.179333
ph02412	ph06782	0.124222
ph05705	ph06782	0.305875
ph09125	ph06782	0.348359
ph05860	ph06782	0.128475
ph04522	ph06782	0.188783
ph09637	ph06782	0.220392
ph10932	ph06782	0.0546723
ph02579	ph06782	0.169647
ph02816	ph06782	0.163969
ph09649	ph06782	0.0523613
ph11093	ph06782	0.211127
ph07092	ph06782	0.150413
ph01223	ph06782	0.316826
ph08433	ph06782	0.196514
ph05946	ph06782	0.268035
ph10499	ph06782	0.229783
ph02063	ph06782	0.247323
ph05451	ph06782	0.267343
ph02458	ph06782	0.215106
ph07966	ph06782	0.174902
ph02694	ph06782	0.357163
ph07706	ph06782	0.142115
ph10965	ph06782	0.314658
ph04302	ph06782	0.308786
ph11094	ph06782	0.100025
ph06094	ph06782	0.255458
ph09688	ph06782	0.107266
ph07163	ph06782	0.182213
ph06234	ph06782	0.296231
ph06237	ph06782	0.146368
ph07088	ph06782	0.196963
ph01486	ph06782	0.166478
ph01931	ph06782	0.308458
ph09838	ph06782	0.225919
ph07330	ph06782	0.325829
ph00101	ph06782	0.227239
ph07003	ph06782	0.194428
ph06261	ph06782	0.379017
ph10956	ph06782	0.355123
ph06588	ph06782	0.201223
ph06384	ph06782	0.0702021
ph08785	ph06782	0.234854
ph06223	ph06782	0.311719
ph03365	ph06782	0.313653
ph05972	ph06782	0.308703
ph02634	ph06782	0.0407967
ph00453	ph06782	0.275727
ph05425	ph06782	0.14786
ph01883	ph06782	0.331459
ph05560	ph06782	0.11349
ph07493	ph06782	0.33326
ph11511	ph06782	0.360906
ph05012	ph06782	0.0782417
ph03802	ph06782	0.157649
ph02809	ph06782	0.358704
ph05251	ph06782	0.241737
ph06331	ph06782	0.164555
ph07509	ph06782	0.113822
ph01319	ph06782	0.156333
ph00374	ph06782	0.17983
ph06736	ph06782	0.174316
ph02112	ph06782	0.343068
ph05378	ph06782	0.105073
ph02304	ph06782	0.244597
ph05496	ph06782	0.212502
ph11957	ph06782	0.0339184
ph02641	ph06782	0.156975
ph07191	ph06782	0.353986
ph04907	ph06782	0.188535
ph10696	ph06782	0.0637009
ph08582	ph06782	0.271296
ph07276	ph06782	0.332815
ph00383	ph06782	0.369734
ph02402	ph06782	0.165109
ph05084	ph06782	0.354185
ph05410	ph06782	0.168966
ph05671	ph06782	0.226627
ph09768	ph06782	0.18956
ph10706	ph06782	0.157213
ph05354	ph06782	0.277239
ph10331	ph06782	0.335069
ph07185	ph06782	0.237042
ph01638	ph06782	0.165946
ph10819	ph06782	0.242188
ph01440	ph06782	0.260573
ph03770	ph06782	0.125929
ph05403	ph06782	0.2148
ph06651	ph06782	0.284413
ph10267	ph06782	0.0391113
ph03288	ph06782	0.253665
ph04995	ph06782	0.104148
ph03404	ph06782	0.256291
ph06740	ph06782	0.344283
ph05826	ph06782	0.245559
ph11280	ph06782	0.369699
ph08815	ph06782	0.0945766
ph11594	ph06782	0.176957
ph09206	ph06782	0.193923
ph09857	ph06782	0.133925
ph11894	ph06782	0.166584
ph04909	ph06782	0.160046
ph06375	ph06782	0.125255
ph06929	ph06782	0.0808015
ph10362	ph06782	0.186019
ph05797	ph06782	0.0630576
ph02232	ph06782	0.0834503
ph02103	ph06782	0.226409
ph06332	ph06782	0.248249
ph09788	ph06782	0.108489
ph05645	ph06782	0.121263
ph06665	ph06782	0.228359
ph06615	ph06782	0.197553
ph07699	ph06782	0.286532
ph06218	ph06782	0.270647
ph01420	ph06782	0.0965925
ph11491	ph06782	0.302046
ph07454	ph06782	0.160534
ph06229	ph06782	0.287902
ph11408	ph06782	0.273841
ph07676	ph06782	0.0940452
ph08980	ph06782	0.122641
ph10135	ph06782	0.294444
ph04912	ph06782	0.26375
ph07904	ph06782	0.368718
ph04352	ph06782	0.123364
ph07716	ph06782	0.156442
ph09038	ph06782	0.247925
ph07685	ph06782	0.270468
ph11206	ph06782	0.37741
ph09756	ph06782	0.167869
ph05204	ph06782	0.338464
ph11942	ph06782	0.275848
ph07764	ph06782	0.313813
ph05392	ph06782	0.128551
ph10051	ph06782	0.0782033
ph05915	ph06782	0.264284
ph07222	ph06782	0.241725
ph01159	ph06782	0.112846
ph00497	ph06782	0.318309
ph11623	ph06782	0.101027
ph02265	ph06782	0.213743
ph08799	ph06782	0.276
ph07720	ph06782	0.338082
ph05609	ph06782	0.186669
ph07580	ph06782	0.166344
ph11943	ph06782	0.308085
ph02128	ph06782	0.340651
ph07348	ph06782	0.236331
ph05674	ph06782	0.199952
ph08551	ph06782	0.187087
ph04262	ph06782	0.191461
ph07119	ph06782	0.366195
ph08849	ph06782	0.343763
ph09063	ph06782	0.0830543
ph01501	ph06782	0.219498
ph06640	ph06782	0.281538
ph06721	ph06782	0.316118
ph00098	ph06782	0.315366
ph09830	ph06782	0.29882
ph06583	ph06782	0.144055
ph05160	ph06782	0.244239
ph09149	ph06782	0.134817
ph07572	ph06782	0.159672
ph06063	ph06782	0.270623
ph11404	ph06782	0.222107
ph09913	ph06782	0.31694
ph07470	ph06782	0.244351
ph05257	ph06782	0.187234
ph05365	ph06782	0.307473
ph09230	ph06782	0.185361
ph05232	ph06782	0.0964772
ph11282	ph06782	0.179572
ph00669	ph06782	0.236822
ph05937	ph06782	0.0796331
ph09111	ph06782	0.13337
ph07859	ph06782	0.0791595
ph11524	ph06782	0.160207
ph07205	ph06782	0.203839
ph07855	ph06782	0.203496
ph03697	ph06782	0.139923
ph04223	ph06782	0.328389
ph02221	ph06782	0.296662
ph09170	ph06782	0.203056
ph01175	ph06782	0.353225
ph04916	ph06782	0.211762
ph03903	ph06782	0.321491
ph02401	ph06782	0.292474
ph04887	ph06782	0.170286
ph01278	ph06782	0.355836
ph04871	ph06782	0.203565
ph05327	ph06782	0.0966546
ph07814	ph06782	0.164936
ph05906	ph06782	0.235023
ph03715	ph06782	0.288863
ph04240	ph06782	0.295126
ph09110	ph06782	0.170704
ph05872	ph06782	0.135477
ph05695	ph06782	0.112497
ph04757	ph06782	0.292038
ph07439	ph06782	0.23308
ph04532	ph06782	0.234568
ph10090	ph06782	0.298635
ph07619	ph06782	0.164013
ph03423	ph06782	0.0957028
ph05314	ph06782	0.150391
ph09763	ph06782	0.21809
ph06028	ph06782	0.112954
ph08721	ph06782	0.254207
ph04380	ph06782	0.298009
ph09658	ph06782	0.114283
ph05406	ph06782	0.325194
ph05206	ph06782	0.0750009
ph00418	ph06782	0.111434
ph02233	ph06782	0.224464
ph05186	ph06782	0.255848
ph05304	ph06782	0.0889316
phi00631	ph06782	0.121859
ph02230	ph06782	0.207123
ph09341	ph06782	0.265084
ph03884	ph06782	0.316656
ph11570	ph06782	0.251769
ph11241	ph06782	0.179144
phi00244	ph06782	0.292045
ph08602	ph06782	0.288413
ph07252	ph06782	0.15016
ph02483	ph06782	0.195219
ph07149	ph06782	0.333682
ph02652	ph06782	0.151673
ph09731	ph06782	0.040793
ph05067	ph06782	0.186026
ph05321	ph06782	0.271289
ph06304	ph06782	0.0851665
ph11334	ph06782	0.191281
ph08963	ph06782	0.231208
ph04821	ph06782	0.0910817
ph04994	ph06782	0.336111
ph06681	ph06782	0.326068
ph00373	ph06782	0.0522917
ph09928	ph06782	0.290633
ph10920	ph06782	0.224054
ph07871	ph06782	0.122495
ph01321	ph06782	0.230727
ph06182	ph06782	0.108645
ph05679	ph06782	0.258192
ph11649	ph06782	0.19874
ph10301	ph06782	0.198669
ph06235	ph06782	0.177818
ph00354	ph06782	0.211972
ph07467	ph06782	0.329697
ph07947	ph06782	0.226745
ph01102	ph06782	0.0870941
ph05931	ph06782	0.226187
ph00462	ph06782	0.253132
ph11867	ph06782	0.0678778
ph05023	ph06782	0.0774507
ph10770	ph06782	0.147537
ph09685	ph06782	0.179589
ph05634	ph06782	0.181215
ph04426	ph06782	0.124425
phi00518	ph06782	0.141126
ph00382	ph06782	0.150123
ph02624	ph06782	0.109549
ph06501	ph06782	0.325023
ph05759	ph06782	0.0919885
ph02672	ph06782	0.0663876
ph11579	ph06782	0.286572
ph06822	ph06782	0.26688
ph10720	ph06782	0.107664
ph08143	ph06782	0.182849
ph10343	ph06782	0.0918609
ph01432	ph06782	0.318806
ph08437	ph06782	0.279342
ph05177	ph06782	0.272139
ph09228	ph06782	0.336259
ph11582	ph06782	0.204946
ph11975	ph06782	0.257656
ph10995	ph06782	0.173377
ph00525	ph06782	0.287185
ph09644	ph06782	0.169951
ph11505	ph06782	0.317905
ph10778	ph06782	0.0932973
ph03769	ph06782	0.284631
ph08759	ph06782	0.304981
ph11425	ph06782	0.1821
ph06510	ph06782	0.141646
ph10225	ph06782	0.193716
ph06846	ph06782	0.156464
ph10062	ph06782	0.163355
ph10368	ph06782	0.099641
ph05532	ph06782	0.152283
ph09156	ph06782	0.252919
ph06162	ph06782	0.356985
ph11977	ph06782	0.271426
ph04425	ph06782	0.170072
ph06400	ph06782	0.142363
ph01241	ph06782	0.185909
ph05783	ph06782	0.297585
ph09975	ph06782	0.23588
ph07625	ph06782	0.233432
ph08911	ph06782	0.165896
ph10960	ph06782	0.252825
ph01418	ph06782	0.324582
ph06473	ph06782	0.0654552
ph09511	ph06782	0.108484
ph03864	ph06782	0.366507
ph02653	ph06782	0.144885
ph03951	ph06782	0.253827
ph09846	ph06782	0.0930541
ph01016	ph06782	0.246453
ph08839	ph06782	0.133786
ph04865	ph06782	0.335458
ph06786	ph06782	0.0882768
ph06402	ph06782	0.110414
ph11459	ph06782	0.30926
ph09801	ph06782	0.0603162
ph00406	ph06782	0.0835884
ph02499	ph06782	0.0988702
ph01935	ph06782	0.192655
ph06708	ph06782	0.240908
ph09739	ph06782	0.3214
ph10079	ph06782	0.35025
ph08522	ph06782	0.297512
ph10072	ph06782	0.332231
ph08443	ph06782	0.242093
ph06589	ph06782	0.30921
ph04946	ph06782	0.199569
ph02178	ph06782	0.232344
ph08788	ph06782	0.136724
ph02814	ph06782	0.324919
ph04085	ph06782	0.106043
ph10862	ph06782	0.281366
ph10726	ph06782	0.258685
ph08600	ph06782	0.169657
ph02333	ph06782	0.212894
ph08783	ph06782	0.14181
ph05164	ph06782	0.236812
ph02414	ph06782	0.24883
ph04905	ph06782	0.184969
ph09881	ph06782	0.156457
ph10883	ph06782	0.280274
ph06320	ph06782	0.230434
ph01407	ph06782	0.236521
ph03168	ph06782	0.162285
ph10927	ph06782	0.163989
ph09862	ph06782	0.342089
ph01457	ph06782	0.0718569
ph04250	ph06782	0.180187
ph03626	ph06782	0.289569
ph10371	ph06782	0.306402
ph10073	ph06782	0.115763
ph10370	ph06782	0.150146
ph00631	ph06782	0.300798
ph00566	ph06782	0.307293
ph04381	ph06782	0.226979
ph06211	ph06782	0.357305
ph06271	ph06782	0.306431
ph07661	ph06782	0.227764
ph05620	ph06782	0.271951
ph10374	ph06782	0.229047
ph03741	ph06782	0.346745
phi00257	ph06782	0.166097
ph10846	ph06782	0.261386
ph09549	ph06782	0.128534
ph04347	ph06782	0.306223
ph07413	ph06782	0.12073
ph08913	ph06782	0.310216
ph08723	ph06782	0.371383
ph01218	ph06782	0.0708448
ph05709	ph06782	0.0953583
ph07787	ph06782	0.247712
ph07457	ph06782	0.190614
ph10093	ph06782	0.0808946
ph11643	ph06782	0.324388
ph01145	ph06782	0.281327
ph04739	ph06782	0.319205
ph05402	ph06782	0.303948
ph10805	ph06782	0.203194
ph09220	ph06782	0.254525
ph10904	ph06782	0.194736
ph04974	ph06782	0.257575
ph07591	ph06782	0.173379
ph11877	ph06782	0.194644
ph07610	ph06782	0.303388
ph10081	ph06782	0.209254
ph04078	ph06782	0.297105
ph07407	ph06782	0.355889
ph04989	ph06782	0.19954
ph06050	ph06782	0.355117
ph04828	ph06782	0.177618
ph07208	ph06782	0.128618
ph02080	ph06782	0.321557
ph07136	ph06782	0.139262
ph10822	ph06782	0.21337
ph06461	ph06782	0.260594
ph01343	ph06782	0.271143
ph02345	ph06782	0.228667
ph09812	ph06782	0.224752
ph10740	ph06782	0.221968
ph09130	ph06782	0.212972
ph03758	ph06782	0.280561
ph09818	ph06782	0.300902
ph05493	ph06782	0.307699
ph11356	ph06782	0.194621
ph11705	ph06782	0.192415
ph06089	ph06782	0.0245169
ph00638	ph06782	0.192419
ph06442	ph06782	0.0771609
ph08771	ph06782	0.173434
ph10811	ph06782	0.118137
ph07075	ph06782	0.294403
ph09865	ph06782	0.0935971
ph08590	ph06782	0.285758
ph07789	ph06782	0.184692
ph02668	ph06782	0.115836
ph01206	ph06782	0.237262
ph01446	ph06782	0.314938
ph11640	ph06782	0.299292
ph09572	ph06782	0.0612827
ph05603	ph06782	0.254522
ph03772	ph06782	0.131614
ph09716	ph06782	0.106935
ph06365	ph06782	0.227133
ph05794	ph06782	0.112117
ph01238	ph06782	0.175587
phi00781	ph06782	0.288447
ph07772	ph06782	0.244392
ph06865	ph06782	0.31106
ph09864	ph06782	0.0925277
ph07921	ph06782	0.306185
ph05539	ph06782	0.286592
ph03742	ph06782	0.0947703
ph06459	ph06782	0.207404
ph08777	ph06782	0.159911
ph09982	ph06782	0.244489
ph00642	ph06782	0.32436
ph06700	ph06782	0.174746
ph04277	ph06782	0.266817
ph02604	ph06782	0.316993
ph11647	ph06782	0.186358
ph05544	ph06782	0.242308
ph06350	ph06782	0.225986
ph05151	ph06782	0.285006
ph07345	ph06782	0.301257
ph00125	ph06782	0.210633
ph02084	ph06782	0.197035
ph04859	ph06782	0.0869238
ph01193	ph06782	0.0478679
ph04756	ph06782	0.360638
ph06196	ph06782	0.146089
ph01151	ph06782	0.328792
ph08430	ph06782	0.17231
ph05535	ph06782	0.189719
ph09506	ph06782	0.0769975
ph02571	ph06782	0.263833
ph07323	ph06782	0.198477
phi00719	ph06782	0.0662931
ph09583	ph06782	0.330769
ph09977	ph06782	0.360626
ph10102	ph06782	0.212019
ph04799	ph06782	0.361695
ph06785	ph06782	0.336463
ph01214	ph06782	0.0436154
ph03813	ph06782	0.0683858
ph07702	ph06782	0.295167
ph05588	ph06782	0.274612
ph06298	ph06782	0.11673
ph03916	ph06782	0.171618
ph09597	ph06782	0.291907
ph03943	ph06782	0.14337
ph05668	ph06782	0.203062
ph05753	ph06782	0.0779972
ph05863	ph06782	0.225989
ph03832	ph06782	0.274908
ph02466	ph06782	0.220707
ph11383	ph06782	0.32168
ph05016	ph06782	0.179703
ph08798	ph06782	0.277912
ph03672	ph06782	0.350662
ph01652	ph06782	0.094134
ph06214	ph06782	0.110929
ph06994	ph06782	0.10124
ph06514	ph06782	0.1752
ph03723	ph06782	0.155257
ph04854	ph06782	0.193949
ph10929	ph06782	0.116408
ph04921	ph06782	0.234112
ph01428	ph06782	0.090835
ph11694	ph06782	0.224029
ph05800	ph06782	0.323375
ph08901	ph06782	0.292763
ph07182	ph06782	0.201211
ph00379	ph06782	0.16478
ph07445	ph06782	0.284694
ph09478	ph06782	0.155859
ph06414	ph06782	0.310048
ph03852	ph06782	0.291002
ph01903	ph06782	0.284034
ph02193	ph06782	0.224564
ph11364	ph06782	0.188307
ph02383	ph06782	0.327477
ph11845	ph06782	0.2663
ph01094	ph06782	0.182846
ph05897	ph06782	0.157444
ph01923	ph06782	0.249369
ph06340	ph06782	0.259183
ph09648	ph06782	0.0563334
ph05743	ph06782	0.360532
ph02487	ph06782	0.254966
ph09833	ph06782	0.13235
ph01106	ph06782	0.29846
phi00053	ph06782	0.210573
ph09257	ph06782	0.361306
ph09669	ph06782	0.276068
ph02418	ph06782	0.349855
ph06585	ph06782	0.288278
ph04755	ph06782	0.127652
ph10354	ph06782	0.078508
ph08561	ph06782	0.252403
ph07915	ph06782	0.255556
ph03621	ph06782	0.0629054
ph11177	ph06782	0.166243
ph02518	ph06782	0.104191
ph02362	ph06782	0.179626
ph01121	ph06782	0.216269
ph00687	ph06782	0.0774158
ph09054	ph06782	0.229506
ph11537	ph06782	0.351759
ph02179	ph06782	0.148441
ph04896	ph06782	0.207569
ph04531	ph06782	0.296113
ph05361	ph06782	0.179543
ph08873	ph06782	0.268041
ph04991	ph06782	0.19743
phi00218	ph06782	0.139443
ph02257	ph06782	0.308933
ph09399	ph06782	0.264165
ph11358	ph06782	0.314855
ph09667	ph06782	0.11287
ph03713	ph06782	0.11416
ph04253	ph06782	0.280049
ph04861	ph06782	0.323935
ph02558	ph06782	0.101559
ph02627	ph06782	0.240896
ph08900	ph06782	0.105866
ph06674	ph06782	0.105264
phi00548	ph06782	0.207153
ph06046	ph06782	0.166679
ph00355	ph06782	0.175921
ph04742	ph06782	0.282
ph05755	ph06782	0.297158
ph10363	ph06782	0.302837
ph05768	ph06782	0.0498006
ph11584	ph06782	0.383005
ph03678	ph06782	0.151003
ph11870	ph06782	0.263959
ph05919	ph06782	0.203986
ph02337	ph06782	0.267184
ph02439	ph06782	0.0712916
ph05992	ph06782	0.0338002
phi00117	ph06782	0.225109
ph10063	ph06782	0.118847
ph12014	ph06782	0.198814
ph08896	ph06782	0.218775
ph02477	ph06782	0.285812
ph10716	ph06782	0.109475
ph01845	ph06782	0.100407
ph10950	ph06782	0.331251
ph02359	ph06782	0.272369
ph02594	ph06782	0.161333
ph06997	ph06782	0.185425
ph11479	ph06782	0.31551
ph02666	ph06782	0.0243876
ph04241	ph06782	0.357625
ph03409	ph06782	0.216513
ph06096	ph06782	0.171061
ph03928	ph06782	0.161567
ph08636	ph06782	0.0527465
ph01061	ph06782	0.213238
ph08861	ph06782	0.186302
ph05028	ph06782	0.05129
ph10617	ph06782	0.208119
ph09262	ph06782	0.150907
ph03929	ph06782	0.174999
ph06041	ph06782	0.289319
ph06020	ph06782	0.244745
ph01216	ph06782	0.194351
ph05898	ph06782	0.134763
ph08724	ph06782	0.0964866
ph05696	ph06782	0.275966
ph11513	ph06782	0.167293
ph05419	ph06782	0.362963
ph08545	ph06782	0.147514
ph07981	ph06782	0.220993
ph04986	ph06782	0.238962
ph06653	ph06782	0.162705
ph02435	ph06782	0.339631
ph07083	ph06782	0.148225
ph04983	ph06782	0.114953
phi00434	ph06782	0.055066
ph10098	ph06782	0.0970816
ph05484	ph06782	0.123416
ph04832	ph06782	0.113125
ph09911	ph06782	0.227513
ph11315	ph06782	0.216172
ph08514	ph06782	0.228367
ph02563	ph06782	0.244747
ph11941	ph06782	0.212317
ph05262	ph06782	0.247649
ph05614	ph06782	0.100335
ph05077	ph06782	0.105426
ph11386	ph06782	0.0238978
ph07753	ph06782	0.150724
ph05921	ph06782	0.108668
ph10250	ph06782	0.227377
ph02591	ph06782	0.213072
ph06489	ph06782	0.379251
ph04273	ph06782	0.0999293
ph11936	ph06782	0.299852
ph05784	ph06782	0.238021
ph06386	ph06782	0.219051
ph01943	ph06782	0.235443
ph01180	ph06782	0.260443
ph05382	ph06782	0.252017
ph09882	ph06782	0.209383
ph02410	ph06782	0.133916
ph01664	ph06782	0.0467193
ph07721	ph06782	0.159354
ph04328	ph06782	0.117057
ph04344	ph06782	0.33836
ph11878	ph06782	0.214943
ph07707	ph06782	0.165066
phi00272	ph06782	0.321321
ph10763	ph06782	0.0468504
ph11387	ph06782	0.237262
ph03904	ph06782	0.274406
ph05193	ph06782	0.139167
ph02136	ph06782	0.258162
phi00523	ph06782	0.142487
ph05220	ph06782	0.235918
ph10213	ph06782	0.0275507
ph04762	ph06782	0.180327
ph05707	ph06782	0.19887
ph02595	ph06782	0.279713
ph07929	ph06782	0.373165
ph11443	ph06782	0.21502
ph08863	ph06782	0.347802
ph01443	ph06782	0.16311
ph09707	ph06782	0.168103
ph09641	ph06782	0.0842767
ph09921	ph06782	0.357384
ph01101	ph06782	0.248276
ph06725	ph06782	0.323021
ph09879	ph06782	0.119573
ph05531	ph06782	0.282062
ph02515	ph06782	0.0964968
ph05624	ph06782	0.172774
ph00629	ph06782	0.124523
ph06438	ph06782	0.240311
ph09787	ph06782	0.295388
ph05270	ph06782	0.266918
ph10878	ph06782	0.191273
ph02650	ph06782	0.167953
ph02101	ph06782	0.336269
phi00452	ph06782	0.263795
ph05301	ph06782	0.203336
ph05503	ph06782	0.199936
ph06963	ph06782	0.31803
ph01182	ph06782	0.25547
ph02089	ph06782	0.317678
ph11648	ph06782	0.141757
ph11316	ph06782	0.273408
ph07418	ph06782	0.259266
ph00680	ph06782	0.0798064
ph04417	ph06782	0.293117
ph06629	ph06782	0.269277
ph08599	ph06782	0.231221
ph01048	ph06782	0.164031
ph01463	ph06782	0.25258
ph10549	ph06782	0.0909706
ph01077	ph06782	0.259611
ph05995	ph06782	0.137416
ph01264	ph06782	0.363223
ph07402	ph06782	0.264105
ph11950	ph06782	0.239059
ph09743	ph06782	0.236577
ph05708	ph06782	0.143597
phi00712	ph06782	0.350718
ph02692	ph06782	0.258949
ph05467	ph06782	0.351366
ph06712	ph06782	0.139102
ph11706	ph06782	0.256973
ph01089	ph06782	0.0937677
ph11276	ph06782	0.247931
ph06650	ph06782	0.147051
ph06492	ph06782	0.284472
ph02628	ph06782	0.0689652
ph09141	ph06782	0.263176
phi00006	ph06782	0.0971729
ph11565	ph06782	0.299991
phi00710	ph06782	0.228087
ph09754	ph06782	0.0825983
ph01419	ph06782	0.240101
ph05247	ph06782	0.103586
ph07450	ph06782	0.0999313
ph06694	ph06782	0.171854
ph11328	ph06782	0.10901
ph11592	ph06782	0.182016
ph02691	ph06782	0.358421
ph03361	ph06782	0.365583
ph11871	ph06782	0.309953
ph06338	ph06782	0.171487
phi00173	ph06782	0.300257
ph01122	ph06782	0.145096
ph08607	ph06782	0.0672896
ph08948	ph06782	0.094192
ph10755	ph06782	0.349367
ph11332	ph06782	0.243933
ph07154	ph06782	0.202164
ph09011	ph06782	0.159629
ph04979	ph06782	0.366686
ph10988	ph06782	0.202988
ph00499	ph06782	0.32336
ph02106	ph06782	0.219269
ph03849	ph06782	0.0832556
ph10999	ph06782	0.266153
ph03882	ph06782	0.23576
ph10993	ph06782	0.282033
ph08616	ph06782	0.275877
ph03850	ph06782	0.236184
ph07335	ph06782	0.137631
ph09044	ph06782	0.235635
ph11325	ph06782	0.164621
ph06783	ph06782	0.0943172
ph02124	ph06782	0.262682
ph04280	ph06782	0.141378
ph00126	ph06782	0.268187
ph02684	ph06782	0.124999
phi00663	ph06782	0.293712
ph03368	ph06782	0.312726
ph04330	ph06782	0.282105
ph09576	ph06782	0.26282
phi00350	ph06782	0.186887
ph12017	ph06782	0.0731424
ph07847	ph06782	0.346936
phi00203	ph06782	0.220369
ph06233	ph06782	0.215419
ph09758	ph06782	0.234425
ph03839	ph06782	0.240789
ph00481	ph06782	0.0501352
ph06675	ph06782	0.336963
ph06029	ph06782	0.233127
ph03194	ph06782	0.0555211
ph11283	ph06782	0.216212
phi00259	ph06782	0.200112
ph01909	ph06782	0.0576084
ph00539	ph06782	0.100139
ph05871	ph06782	0.310304
ph07671	ph06782	0.179991
ph08725	ph06782	0.313134
ph02324	ph06782	0.290148
ph02187	ph06782	0.274477
ph03818	ph06782	0.0794689
ph07334	ph06782	0.278515
ph03902	ph06782	0.146729
ph02207	ph06782	0.248649
ph01875	ph06782	0.0745393
ph10834	ph06782	0.198902
ph06820	ph06782	0.204552
ph06009	ph06782	0.305933
ph07968	ph06782	0.214236
ph09604	ph06782	0.302128
ph02581	ph06782	0.194983
ph10780	ph06782	0.287182
ph02192	ph06782	0.251185
ph05289	ph06782	0.14656
ph01344	ph06782	0.335179
ph10064	ph06782	0.216934
ph01635	ph06782	0.214558
ph05805	ph06782	0.285052
ph07922	ph06782	0.114696
ph02104	ph06782	0.336551
ph03891	ph06782	0.298372
ph06509	ph06782	0.169406
ph06264	ph06782	0.0910048
ph04790	ph06782	0.0839924
ph02696	ph06782	0.342085
ph02351	ph06782	0.340632
ph11474	ph06782	0.216406
ph04413	ph06782	0.127888
ph09235	ph06782	0.103586
ph01502	ph06782	0.356636
ph09861	ph06782	0.334538
ph11335	ph06782	0.348977
ph03905	ph06782	0.22304
ph07471	ph06782	0.17873
ph03683	ph06782	0.268323
ph10941	ph06782	0.193203
ph05997	ph06782	0.261323
ph11326	ph06782	0.228185
ph09640	ph06782	0.0770214
ph09582	ph06782	0.114007
ph08797	ph06782	0.0998787
ph02444	ph06782	0.150573
ph04990	ph06782	0.121744
ph08848	ph06782	0.355093
ph09598	ph06782	0.0834143
ph06348	ph06782	0.282841
ph09943	ph06782	0.104357
ph11341	ph06782	0.232271
ph11789	ph06782	0.20388
ph09729	ph06782	0.2372
ph04855	ph06782	0.249655
ph07422	ph06782	0.29283
ph07190	ph06782	0.298025
ph01113	ph06782	0.306118
ph05517	ph06782	0.0541863
ph07742	ph06782	0.0534625
ph03585	ph06782	0.350471
ph03688	ph06782	0.285097
ph04386	ph06782	0.0738184
ph11674	ph06782	0.310938
ph10608	ph06782	0.285823
ph02811	ph06782	0.159628
phi00519	ph06782	0.0880489
ph11670	ph06782	0.143341
ph06303	ph06782	0.134385
ph07942	ph06782	0.160675
ph05612	ph06782	0.119459
ph05670	ph06782	0.101092
ph06258	ph06782	0.0319305
phi00818	ph06782	0.104512
ph02301	ph06782	0.0248325
ph08973	ph06782	0.326283
ph06349	ph06782	0.210703
ph05643	ph06782	0.0571652
ph04257	ph06782	0.21159
ph05228	ph06782	0.317857
ph08496	ph06782	0.164708
ph00482	ph06782	0.346426
ph10082	ph06782	0.234955
ph03613	ph06782	0.250387
ph09029	ph06782	0.25145
ph06300	ph06782	0.231497
ph11306	ph06782	0.112164
ph10047	ph06782	0.186753
ph11884	ph06782	0.155159
ph03877	ph06782	0.291278
ph03946	ph06782	0.200233
ph07838	ph06782	0.154305
ph02211	ph06782	0.0988176
ph02506	ph06782	0.150881
ph04732	ph06782	0.304759
ph11560	ph06782	0.0894921
ph04529	ph06782	0.222202
ph11769	ph06782	0.348577
ph02151	ph06782	0.283414
ph02637	ph06782	0.182077
ph09843	ph06782	0.289301
ph06387	ph06782	0.31951
ph09222	ph06782	0.236615
ph06368	ph06782	0.128742
ph08543	ph06782	0.289174
ph05469	ph06782	0.332167
ph06186	ph06782	0.0901541
ph09764	ph06782	0.237847
ph07465	ph06782	0.114871
ph07760	ph06782	0.301206
ph03703	ph06782	0.127428
ph02497	ph06782	0.313788
ph10220	ph06782	0.216393
ph08581	ph06782	0.239054
ph11353	ph06782	0.139801
ph05332	ph06782	0.262715
phi00698	ph06782	0.186562
ph01881	ph06782	0.143874
ph09832	ph06782	0.0721433
ph05343	ph06782	0.149559
ph06210	ph06782	0.26618
ph05291	ph06782	0.198841
ph07156	ph06782	0.0865911
ph00477	ph06782	0.193406
phi00524	ph06782	0.260696
ph11504	ph06782	0.131745
phi00045	ph06782	0.299438
ph00635	ph06782	0.130174
ph05466	ph06782	0.205574
phi00787	ph06782	0.0563327
ph10743	ph06782	0.180603
ph00565	ph06782	0.338407
ph06858	ph06782	0.0530819
ph06609	ph06782	0.178567
ph11833	ph06782	0.266629
phi00498	ph06782	0.283595
ph05528	ph06782	0.0839605
ph02160	ph06782	0.24739
ph09599	ph06782	0.330456
phi00824	ph06782	0.204955
ph04443	ph06782	0.288566
ph02478	ph06782	0.313268
ph08434	ph06782	0.115375
ph07366	ph06782	0.198054
ph06844	ph06782	0.267234
ph06049	ph06782	0.249047
ph11723	ph06782	0.317216
ph08872	ph06782	0.194123
ph00140	ph06782	0.276668
phi00539	ph06782	0.166057
ph04258	ph06782	0.154385
ph09568	ph06782	0.157526
ph05096	ph06782	0.2582
ph10840	ph06782	0.108364
phi00492	ph06782	0.120438
ph09254	ph06782	0.311584
phi00068	ph06782	0.319518
ph07598	ph06782	0.333362
ph11695	ph06782	0.235877
ph07743	ph06782	0.0483573
ph09646	ph06782	0.258995
ph05986	ph06782	0.0560604
ph11309	ph06782	0.295197
ph08521	ph06782	0.242811
ph01302	ph06782	0.0812544
ph01681	ph06782	0.330949
ph03899	ph06782	0.292363
ph05776	ph06782	0.296295
ph09223	ph06782	0.19871
ph07785	ph06782	0.260338
ph06728	ph06782	0.207743
ph11267	ph06782	0.291076
ph04835	ph06782	0.138928
ph08633	ph06782	0.0811534
ph10167	ph06782	0.150783
ph06634	ph06782	0.213618
ph07960	ph06782	0.0356039
ph04283	ph06782	0.225266
ph06910	ph06782	0.0954691
ph06503	ph06782	0.239457
ph04242	ph06782	0.095385
ph10789	ph06782	0.33991
ph07411	ph06782	0.147705
ph11901	ph06782	0.255571
ph03667	ph06782	0.138754
ph00694	ph06782	0.311667
ph04798	ph06782	0.0984545
ph01873	ph06782	0.195411
ph08907	ph06782	0.372478
ph08604	ph06782	0.171156
ph11340	ph06782	0.358848
ph05346	ph06782	0.207884
ph07909	ph06782	0.279615
ph10453	ph06782	0.152781
ph04980	ph06782	0.298098
ph09972	ph06782	0.367351
ph03932	ph06782	0.129649
ph01289	ph06782	0.149142
ph00115	ph06782	0.0605654
ph11792	ph06782	0.208343
ph10234	ph06782	0.264662
ph03840	ph06782	0.124577
ph05334	ph06782	0.19914
ph03700	ph06782	0.177047
phi00251	ph06782	0.245404
ph02078	ph06782	0.354923
ph11985	ph06782	0.255244
ph04390	ph06782	0.261561
ph11795	ph06782	0.133425
phi00448	ph06782	0.14271
ph08961	ph06782	0.3745
ph05325	ph06782	0.223362
ph09186	ph06782	0.318329
ph02223	ph06782	0.22373
ph07835	ph06782	0.350199
ph00449	ph06782	0.329439
ph05683	ph06782	0.274748
ph04363	ph06782	0.326056
ph03786	ph06782	0.251575
ph10348	ph06782	0.141565
ph08570	ph06782	0.10645
ph04982	ph06782	0.283688
ph11508	ph06782	0.138071
ph10227	ph06782	0.165413
ph11433	ph06782	0.308536
ph11621	ph06782	0.20284
ph09779	ph06782	0.220329
phi00145	ph06782	0.0470701
ph05007	ph06782	0.136002
ph10747	ph06782	0.215668
ph10320	ph06782	0.134895
ph08931	ph06782	0.275142
ph08745	ph06782	0.0524564
ph06702	ph06782	0.371541
phi00197	ph06782	0.299251
ph00114	ph06782	0.0604491
ph00558	ph06782	0.276749
ph10967	ph06782	0.304169
phi00690	ph06782	0.233397
ph04238	ph06782	0.319232
phi00765	ph06782	0.266166
ph08767	ph06782	0.325529
ph10804	ph06782	0.294685
ph08923	ph06782	0.155402
ph11585	ph06782	0.219211
ph10489	ph06782	0.309863
phi00493	ph06782	0.0864816
ph01466	ph06782	0.318256
ph11934	ph06782	0.092702
ph08749	ph06782	0.212727
ph09052	ph06782	0.372157
ph06512	ph06782	0.289686
ph11597	ph06782	0.278929
ph11171	ph06782	0.129896
ph11454	ph06782	0.291152
ph10642	ph06782	0.039105
ph09122	ph06782	0.114156
ph10792	ph06782	0.178669
ph05766	ph06782	0.233174
ph05599	ph06782	0.226335
ph09185	ph06782	0.330859
ph06069	ph06782	0.190211
phi00678	ph06782	0.26443
ph09155	ph06782	0.0558746
ph11807	ph06782	0.165102
ph06711	ph06782	0.348263
ph07607	ph06782	0.108417
ph05196	ph06782	0.210802
ph05948	ph06782	0.326877
ph10954	ph06782	0.0973349
ph00676	ph06782	0.256849
ph09036	ph06782	0.125247
phi00263	ph06782	0.129649
ph02188	ph06782	0.172721
ph05608	ph06782	0.244134
ph06056	ph06782	0.139632
ph08526	ph06782	0.108578
ph06292	ph06782	0.357211
ph00624	ph06782	0.196795
ph06804	ph06782	0.209709
ph02522	ph06782	0.201063
ph10914	ph06782	0.326838
ph05664	ph06782	0.237327
ph03699	ph06782	0.2435
ph02369	ph06782	0.142129
ph07268	ph06782	0.332167
ph09626	ph06782	0.278507
ph09781	ph06782	0.158009
ph04245	ph06782	0.0727101
ph11361	ph06782	0.249437
ph10931	ph06782	0.0412113
ph10976	ph06782	0.381283
phi00695	ph06782	0.0475678
ph07849	ph06782	0.135692
ph09684	ph06782	0.170589
ph02646	ph06782	0.0629511
ph03726	ph06782	0.255421
phi00019	ph06782	0.331905
ph06405	ph06782	0.324603
ph09760	ph06782	0.29605
ph05226	ph06782	0.189785
ph00649	ph06782	0.264141
ph03925	ph06782	0.112831
ph07735	ph06782	0.204071
ph06911	ph06782	0.276722
phi00061	ph06782	0.170689
phi00134	ph06782	0.125546
ph10759	ph06782	0.082781
ph10323	ph06782	0.1101
ph09077	ph06782	0.340457
ph08535	ph06782	0.127158
ph10075	ph06782	0.17205
ph07139	ph06782	0.25062
phi00015	ph06782	0.0241161
ph11368	ph06782	0.26322
ph06107	ph06782	0.225225
ph08891	ph06782	0.185911
ph05237	ph06782	0.206353
ph02174	ph06782	0.114181
ph10734	ph06782	0.339477
ph07403	ph06782	0.10324
ph02336	ph06782	0.31535
ph06654	ph06782	0.178307
ph11019	ph06782	0.022041
ph05945	ph06782	0.0929555
ph02180	ph06782	0.257472
ph00603	ph06782	0.181187
ph05148	ph06782	0.244716
ph05250	ph06782	0.362548
ph09115	ph06782	0.333763
ph03662	ph06782	0.106057
ph04361	ph06782	0.260254
phi00851	ph06782	0.299339
ph10894	ph06782	0.17774
ph04783	ph06782	0.354582
phi00499	ph06782	0.0628384
ph11510	ph06782	0.345955
ph09897	ph06782	0.0917852
ph04920	ph06782	0.0716664
phi00694	ph06782	0.153684
ph06811	ph06782	0.102141
ph08605	ph06782	0.137098
phi00794	ph06782	0.312682
ph08741	ph06782	0.128154
ph09145	ph06782	0.252879
ph04294	ph06782	0.182529
ph11436	ph06782	0.150451
ph08542	ph06782	0.188354
ph08632	ph06782	0.22367
phi00689	ph06782	0.346725
ph08575	ph06782	0.218859
ph03923	ph06782	0.0996686
ph00130	ph06782	0.279477
phi00752	ph06782	0.10398
ph08729	ph06782	0.132265
phi00459	ph06782	0.0388966
ph06598	ph06782	0.289102
ph02419	ph06782	0.253784
ph09075	ph06782	0.0756021
ph11774	ph06782	0.329664
ph01092	ph06782	0.0816865
ph09234	ph06782	0.171999
ph09923	ph06782	0.159941
ph04784	ph06782	0.0995475
ph09199	ph06782	0.0513508
ph08524	ph06782	0.0578525
ph03825	ph06782	0.257812
ph06576	ph06782	0.221161
phi00630	ph06782	0.247134
ph03937	ph06782	0.353991
ph01224	ph06782	0.139288
ph11430	ph06782	0.194079
phi00185	ph06782	0.0756148
phi00084	ph06782	0.244987
phi00402	ph06782	0.0831629
ph02433	ph06782	0.215338
ph02493	ph06782	0.292187
ph09142	ph06782	0.11189
ph03682	ph06782	0.0678618
ph03380	ph06782	0.251053
ph06404	ph06782	0.261085
ph08827	ph06782	0.187596
ph02348	ph06782	0.135514
phi00163	ph06782	0.101134
ph06370	ph06782	0.224805
ph08508	ph06782	0.155413
phi00666	ph06782	0.19597
ph05080	ph06782	0.24136
ph01189	ph06782	0.130587
phi00027	ph06782	0.201634
ph03838	ph06782	0.321265
ph09859	ph06782	0.22502
ph02069	ph06782	0.350999
ph09546	ph06782	0.304692
ph03807	ph06782	0.272631
ph02132	ph06782	0.125655
ph06253	ph06782	0.212343
ph07687	ph06782	0.160005
ph01866	ph06782	0.224436
ph03382	ph06782	0.187819
ph01458	ph06782	0.216556
ph10296	ph06782	0.0405033
ph08518	ph06782	0.0547224
ph10919	ph06782	0.059
ph06379	ph06782	0.0808989
phi00281	ph06782	0.308149
ph08448	ph06782	0.316825
ph07912	ph06782	0.255726
ph01870	ph06782	0.140868
ph07111	ph06782	0.223634
ph02626	ph06782	0.250448
ph06016	ph06782	0.36767
ph07395	ph06782	0.135219
ph06007	ph06782	0.126973
phi00842	ph06782	0.0215435
ph01679	ph06782	0.196655
ph06479	ph06782	0.326278
ph06595	ph06782	0.149999
ph03651	ph06782	0.128872
phi00846	ph06782	0.263166
ph06782	phi00028	0.289585
ph06782	ph02185	0.292301
ph06782	ph02378	0.078619
ph06782	ph02530	0.0342835
ph06782	ph02135	0.27043
ph06782	ph04890	0.324076
ph06782	ph08869	0.236057
ph06782	phi00320	0.34343
ph06782	ph08851	0.233893
ph06782	ph05836	0.252401
ph06782	ph02258	0.27219
ph06782	ph04374	0.349204
ph06782	ph09596	0.249745
ph06782	ph05966	0.306177
ph06782	ph11817	0.162398
ph06782	ph07724	0.0864862
ph06782	ph08908	0.339581
ph06782	phi00453	0.112295
ph06782	ph06198	0.0732158
ph06782	ph05303	0.183233
ph06782	ph01683	0.0940553
ph06782	ph03612	0.370542
ph06782	ph09942	0.274602
ph06782	ph07908	0.195778
ph06782	ph02804	0.156281
ph06782	ph02236	0.0549059
ph06782	ph04787	0.275664
ph06782	ph09168	0.32733
ph06782	ph05079	0.166159
ph06782	ph05370	0.209634
ph06782	ph05694	0.157044
ph06782	ph10381	0.279535
ph06782	ph02163	0.155695
ph06782	ph07714	0.277888
ph06782	ph07253	0.0412361
ph06782	ph11084	0.123679
ph06782	ph00516	0.0950711
ph06782	ph09816	0.272771
ph06782	ph06269	0.321967
ph06782	phi00714	0.281264
ph06782	ph00343	0.114839
ph06782	ph08760	0.135617
ph06782	phi00547	0.13031
ph06782	ph01657	0.153756
ph06782	phi00496	0.0860651
ph06782	ph07171	0.17192
ph06782	ph03671	0.284673
ph06782	ph09678	0.2173
ph06782	ph07747	0.0906904
ph06782	ph06319	0.198962
ph06782	ph02077	0.208216
ph06782	phi00278	0.340321
ph06782	ph05633	0.122632
ph06782	ph02172	0.273131
ph06782	ph02434	0.100074
ph06782	ph02210	0.349951
ph06782	ph02379	0.199247
ph06782	ph10966	0.319149
ph06782	ph10292	0.218323
ph06782	ph08449	0.326861
ph06782	ph05494	0.12874
ph06782	ph06393	0.27296
ph06782	ph02158	0.0357834
ph06782	ph10953	0.309735
ph06782	ph06367	0.316743
ph06782	ph06011	0.192676
ph06782	ph06336	0.202465
ph06782	ph01465	0.362102
ph06782	ph11803	0.279447
ph06782	ph06908	0.105928
ph06782	ph10812	0.178189
ph06782	ph09573	0.202687
ph06782	ph07906	0.286844
ph06782	ph01148	0.194016
ph06782	ph07745	0.229189
ph06782	ph10278	0.29453
ph06782	phi00782	0.0258017
ph06782	ph11199	0.325987
ph06782	ph05205	0.332593
ph06782	ph07115	0.225772
ph06782	ph11240	0.264179
ph06782	phi00299	0.045173
ph06782	ph11773	0.314906
ph06782	phi00216	0.0808067
ph06782	ph02144	0.117121
ph06782	ph02120	0.238284
ph06782	ph08773	0.246593
ph06782	phi00115	0.323436
ph06782	ph01257	0.0880089
ph06782	ph11707	0.106596
ph06782	ph05754	0.294596
ph06782	ph00504	0.0636584
ph06782	ph03816	0.164515
ph06782	phi00534	0.263395
ph06782	phi00291	0.0855235
ph06782	ph09680	0.246615
ph06782	ph07614	0.0624302
ph06782	ph02565	0.222597
ph06782	ph11429	0.255239
ph06782	ph05344	0.0440457
ph06782	ph09689	0.187955
ph06782	phi00632	0.261793
ph06782	ph09545	0.149276
ph06782	ph00347	0.299587
ph06782	ph02556	0.366723
ph06782	phi00827	0.329676
ph06782	ph11319	0.125511
ph06782	phi00231	0.147937
ph06782	phi00164	0.231858
ph06782	phi00836	0.24051
ph06782	ph09586	0.164701
ph06782	phi00196	0.246492
ph06782	ph02326	0.206785
ph06782	phi00823	0.183202
ph06782	ph10917	0.176337
ph06782	ph08531	0.0697896
ph06782	ph06475	0.191478
ph06782	ph07970	0.17803
ph06782	ph07169	0.0434755
ph06782	phi00022	0.140752
ph06782	ph06851	0.332652
ph06782	ph05957	0.118468
ph06782	ph02552	0.0753601
ph06782	ph02436	0.299534
ph06782	ph01171	0.270412
ph06782	ph05025	0.237115
ph06782	ph04197	0.305897
ph06782	ph06021	0.294847
ph06782	ph07559	0.178934
ph06782	ph03278	0.348616
ph06782	ph09613	0.113545
ph06782	ph11873	0.261807
ph06782	phi00075	0.266309
ph06782	ph09671	0.362577
ph06782	phi00017	0.125113
ph06782	ph05377	0.34725
ph06782	ph09249	0.332494
ph06782	phi00382	0.208142
ph06782	ph08578	0.280586
ph06782	ph05356	0.195283
ph06782	phi00085	0.278948
ph06782	ph02198	0.359855
ph06782	ph08974	0.0676641
ph06782	phi00664	0.326355
ph06782	phi00359	0.135378
ph06782	ph06154	0.33619
ph06782	ph06833	0.144237
ph06782	phi00162	0.233273
ph06782	ph09823	0.156394
ph06782	ph04334	0.250263
ph06782	ph00507	0.185132
ph06782	ph07907	0.224755
ph06782	ph04289	0.317171
ph06782	ph08704	0.326202
ph06782	ph06323	0.218609
ph06782	ph10793	0.141734
ph06782	phi00793	0.224406
ph06782	ph07399	0.137475
ph06782	ph11266	0.0892865
ph06782	ph08924	0.273224
ph06782	ph09056	0.0817772
ph06782	ph05203	0.295544
ph06782	ph07081	0.0668851
ph06782	ph06252	0.0576543
ph06782	phi00802	0.17843
ph06782	ph06706	0.0280034
ph06782	ph05636	0.163779
ph06782	phi00126	0.0403719
ph06782	ph06925	0.121931
ph06782	ph06778	0.113177
ph06782	ph02353	0.2223
ph06782	ph07524	0.154677
ph06782	ph05092	0.0542907
ph06782	ph07950	0.322816
ph06782	ph02990	0.0754649
ph06782	ph07147	0.184268
ph06782	ph03623	0.0963612
ph06782	ph05324	0.0466387
ph06782	ph04378	0.242635
ph06782	ph05147	0.220653
ph06782	ph08850	0.22474
ph06782	ph07312	0.121834
ph06782	ph06727	0.322946
ph06782	ph03268	0.224973
ph06782	ph09703	0.246877
ph06782	ph01901	0.0610337
ph06782	ph05829	0.1768
ph06782	ph09059	0.175243
ph06782	phi00520	0.218177
ph06782	ph07903	0.335867
ph06782	ph07426	0.232727
ph06782	ph09551	0.303933
ph06782	ph08835	0.248889
ph06782	ph07090	0.145574
ph06782	ph07585	0.215637
ph06782	ph00116	0.0603072
ph06782	ph09871	0.266278
ph06782	ph02312	0.264298
ph06782	ph01492	0.0798111
ph06782	ph11735	0.230913
ph06782	ph07926	0.198451
ph06782	ph10565	0.122324
ph06782	ph00483	0.325876
ph06782	ph11242	0.12742
ph06782	ph05497	0.117132
ph06782	ph11478	0.318339
ph06782	ph03675	0.110008
ph06782	ph07404	0.0588865
ph06782	phi00345	0.065134
ph06782	ph07873	0.106367
ph06782	ph01093	0.271417
ph06782	ph07186	0.169976
ph06782	ph01222	0.0492574
ph06782	ph04169	0.189152
ph06782	ph10671	0.25138
ph06782	ph06366	0.04515
ph06782	ph01283	0.182387
ph06782	ph09182	0.111747
ph06782	ph04170	0.302426
ph06782	ph05221	0.283892
ph06782	ph01415	0.200607
ph06782	ph06817	0.217224
ph06782	ph07225	0.316499
ph06782	ph11925	0.11143
ph06782	ph06220	0.0469609
ph06782	ph03696	0.158799
ph06782	ph11832	0.244731
ph06782	ph07244	0.131161
ph06782	ph07615	0.0665104
ph06782	ph10773	0.0950477
ph06782	phi00742	0.274031
ph06782	phi00080	0.146707
ph06782	phi00611	0.177655
ph06782	ph11322	0.0531556
ph06782	ph02114	0.0227535
ph06782	ph08142	0.0770218
ph06782	phi00687	0.203851
ph06782	ph01035	0.248656
ph06782	ph00763	0.0267103
ph06782	ph00681	0.221675
ph06782	ph04964	0.0775204
ph06782	ph03808	0.205568
ph06782	ph11502	0.202334
ph06782	phi00413	0.372681
ph06782	ph03806	0.11365
ph06782	ph05073	0.169006
ph06782	ph05582	0.127782
ph06782	ph01899	0.306618
ph06782	phi00083	0.334917
ph06782	phi00284	0.133427
ph06782	ph09460	0.145566
ph06782	phi00407	0.198383
ph06782	ph02082	0.107583
ph06782	ph09695	0.313048
ph06782	ph00113	0.0504542
ph06782	ph10958	0.132002
ph06782	phi00478	0.181529
ph06782	phi00790	0.226553
ph06782	ph00361	0.158886
ph06782	ph10821	0.179192
ph06782	phi00715	0.224734
ph06782	ph08740	0.10518
ph06782	ph06004	0.0665209
ph06782	ph02551	0.205684
ph06782	ph08884	0.110305
ph06782	ph05482	0.268058
ph06782	phi00497	0.352957
ph06782	ph05562	0.200796
ph06782	ph11434	0.338915
ph06782	ph11400	0.218284
ph06782	ph02182	0.159226
ph06782	ph03270	0.206072
ph06782	ph11036	0.166802
ph06782	ph05567	0.0649688
ph06782	ph06067	0.105938
ph06782	ph05229	0.121771
ph06782	ph00391	0.289962
ph06782	ph11257	0.0299002
ph06782	ph08981	0.136297
ph06782	ph01229	0.0610746
ph06782	ph03914	0.0212555
ph06782	ph02325	0.197715
ph06782	ph12005	0.180819
ph06782	ph00659	0.0678701
ph06782	ph10733	0.10071
ph06782	phi00650	0.206558
ph06782	ph10379	0.324434
ph06782	ph05515	0.318179
ph06782	ph03628	0.265101
ph06782	ph05241	0.206708
ph06782	ph06263	0.256167
ph06782	ph09976	0.057877
ph06782	ph04965	0.0796458
ph06782	ph10597	0.186763
ph06782	ph06987	0.169013
ph06782	ph04409	0.285254
ph06782	ph04888	0.0561436
ph06782	ph05810	0.307798
ph06782	ph06940	0.192966
ph06782	ph07636	0.335688
ph06782	ph04164	0.0722266
ph06782	ph05778	0.311574
ph06782	ph08766	0.205745
ph06782	ph06106	0.0978509
ph06782	ph11337	0.0684857
ph06782	ph01485	0.0281843
ph06782	phi00188	0.0841437
ph06782	ph09161	0.13066
ph06782	ph05385	0.27581
ph06782	ph05777	0.196477
ph06782	ph08586	0.125493
ph06782	phi00120	0.176781
ph06782	ph08823	0.0844593
ph06782	ph01434	0.309097
ph06782	ph11984	0.335547
ph06782	ph09417	0.309908
ph06782	ph08866	0.270722
ph06782	ph10989	0.270108
ph06782	ph10605	0.147563
ph06782	ph08141	0.0697711
ph06782	ph05153	0.151583
ph06782	ph06581	0.303768
ph06782	phi00640	0.0807938
ph06782	phi00644	0.222207
ph06782	ph11567	0.34194
ph06782	ph10543	0.299748
ph06782	ph10567	0.292549
ph06782	ph09531	0.159594
ph06782	ph11733	0.34678
ph06782	ph01714	0.0379759
ph06782	ph02675	0.236731
ph06782	ph01396	0.180944
ph06782	ph07680	0.231963
ph06782	ph04721	0.249019
ph06782	ph02191	0.0814397
ph06782	ph08137	0.0783904
ph06782	ph04162	0.0941764
ph06782	ph03583	0.0517492
ph06782	ph02316	0.0317511
ph06782	phi00366	0.0609763
ph06782	ph01613	0.0728326
ph06782	phi00684	0.0592272
ph06782	ph09042	0.34083
ph06782	ph11688	0.120916
ph06782	ph09403	0.0524911
ph06782	ph11037	0.130128
ph06782	ph07327	0.347252
ph06782	ph01085	0.20384
ph06782	ph02235	0.0886436
ph06782	ph05832	0.0594453
ph06782	ph02306	0.100928
ph06782	ph11401	0.185986
ph06782	ph09691	0.0493588
ph06782	ph03145	0.173934
ph06782	ph06678	0.229494
ph06782	ph11258	0.137525
ph06782	ph10558	0.105504
ph06782	ph06518	0.14414
ph06782	ph04827	0.0526354
ph06782	ph10984	0.209974
ph06782	ph01049	0.179388
ph06782	ph10264	0.023428
ph06782	ph11731	0.271783
ph06782	ph05563	0.0819015
ph06782	ph09456	0.352621
ph06782	ph04086	0.303079
ph06782	ph09420	0.293131
ph06782	ph03627	0.254042
ph06782	ph04437	0.295394
ph06782	ph07803	0.313091
ph06782	ph03267	0.126159
ph06782	ph10346	0.231965
ph06782	phi00716	0.078378
ph06782	ph03586	0.0669675
ph06782	ph02513	0.107748
ph06782	ph10594	0.218144
ph06782	phi00831	0.202387
ph06782	ph11741	0.0781048
ph06782	ph11145	0.0663831
ph06782	ph01050	0.0385468
ph06782	phi00249	0.103508
ph06782	ph05481	0.0447689
ph06782	ph09873	0.147778
ph06782	ph11195	0.117829
ph06782	ph03224	0.275457
ph06782	ph09886	0.254791
ph06782	ph00470	0.149691
ph06782	ph04397	0.119439
ph06782	ph05200	0.198999
ph06782	ph03633	0.246028
ph06782	ph10753	0.0766502
ph06782	ph07429	0.0603726
ph06782	ph11855	0.100063
ph06782	ph04966	0.092695
ph06782	ph06413	0.155346
ph06782	ph06976	0.036329
ph06782	ph10493	0.30947
ph06782	ph09259	0.0984172
ph06782	ph03728	0.167967
ph06782	ph06416	0.0724954
ph06782	ph09256	0.219289
ph06782	ph10177	0.0395365
ph06782	ph01051	0.0203873
ph06782	ph06312	0.0879124
ph06782	ph00341	0.0672535
ph06782	ph04947	0.284986
ph06782	ph10628	0.210903
ph06782	ph11627	0.117379
ph06782	ph09430	0.173604
ph06782	ph02130	0.295465
ph06782	ph07140	0.0439111
ph06782	ph01633	0.0990627
ph06782	ph09428	0.0395365
ph06782	ph10673	0.318148
ph06782	ph04171	0.109775
ph06782	ph01617	0.123512
ph06782	ph00719	0.0813577
ph06782	ph06621	0.0668473
ph06782	ph04948	0.0728326
ph06782	ph04189	0.196167
ph06782	ph03394	0.0382706
ph06782	ph09503	0.228752
ph06782	ph09446	0.038232
ph06782	ph09459	0.324283
ph06782	ph09761	0.151646
ph06782	ph01169	0.038938
ph06782	ph11630	0.367707
ph06782	ph04214	0.0765461
ph06782	ph08135	0.154006
ph06782	ph10542	0.176328
ph06782	phi00605	0.0491012
ph06782	ph11388	0.31137
ph06782	ph01947	0.0534069
ph06782	ph00415	0.196173
ph06782	ph10494	0.288028
ph06782	ph04436	0.121565
ph06782	ph00770	0.364262
ph06782	ph05660	0.274911
ph06782	ph01086	0.216031
ph06782	ph02676	0.0603072
ph06782	ph10682	0.123643
ph06782	ph01147	0.0691606
ph06782	ph04441	0.151646
ph06782	ph10132	0.241866
ph06782	ph03390	0.0378012
ph06782	ph07436	0.119439
ph06782	ph03223	0.151646
ph06782	ph11712	0.261351
ph06782	ph11746	0.0852786
ph06782	ph00712	0.0627376
ph06782	ph10613	0.0361362
ph06782	ph05756	0.0603072
ph06782	ph05984	0.0603072
ph06782	ph09330	0.0609417
ph06782	ph05637	0.140686
ph06782	ph10185	0.193169
ph06782	ph08683	0.0603072
ph06782	ph09484	0.264376
ph06782	phi00727	0.111368
ph06782	ph01691	0.363906
ph06782	ph10626	0.0334203
ph06782	ph01186	0.0531559
ph06782	ph11666	0.109775
ph06782	ph04541	0.0246305
ph06782	ph06031	0.278096
ph06782	ph00533	0.0743367
ph06782	ph11270	0.067554
ph06782	ph09916	0.0250876
ph06782	ph04287	0.0361362
ph06782	ph03264	0.151646
ph06782	ph09350	0.0603072
ph06782	ph02393	0.0203045
ph06782	ph09481	0.0361362
ph06782	ph04160	0.377346
ph06782	ph06902	0.133109
ph06782	ph11215	0.0603072
ph06782	ph09401	0.189036
ph06782	ph00767	0.0361362
ph06782	ph09397	0.0603072
ph06782	ph10681	0.035849
ph06782	ph03201	0.363906
ph06782	ph10279	0.083235
ph06782	ph07133	0.0838985
ph06782	ph05219	0.083235
ph06782	ph09336	0.137113
ph06782	ph01661	0.103778
ph06782	ph04440	0.083235
ph06782	ph10614	0.0206192
ph06782	ph01052	0.241866
ph06782	ph08136	0.0603072
ph06782	ph09366	0.154006
ph06782	ph00714	0.31137
ph06782	ph04194	0.103778
ph06782	ph11644	0.066787
ph06782	ph04708	0.151646
ph06782	ph01678	0.363906
ph06782	ph03641	0.1469
ph06782	ph01884	0.31137
ph06782	phi00464	0.231335
ph06782	ph01673	0.363906
ph06782	ph01956	0.31137
ph06782	ph09306	0.083235
ph06782	ph03384	0.363906
ph06782	ph08546	0.0353761
ph06782	ph05564	0.250192
ph06782	ph03757	0.0361362
ph06782	ph05437	0.244533
ph06782	ph01957	0.145547
ph06782	ph10664	0.0395365
ph06782	ph10460	0.263436
ph06782	ph01627	0.083235
ph06782	ph05974	0.31137
ph06782	ph10545	0.0727587
ph06782	ph05639	0.0361362
ph06782	ph04146	0.263436
ph06782	ph11248	0.063999
ph06782	ph11130	0.0642408
ph06782	ph00772	0.196173
ph06782	ph08498	0.0361362
ph06782	ph11259	0.0365879
ph06782	ph09782	0.083235
ph06782	ph06183	0.083235
ph06782	ph01696	0.0378012
ph06782	ph09489	0.0361362
ph06782	ph10122	0.0361362
ph06782	ph11179	0.105208
ph06782	ph09815	0.0362353
ph06782	ph01637	0.0603072
ph06782	ph11737	0.083235
ph06782	ph11025	0.0361362
ph06782	ph04950	0.035266
ph06782	ph10552	0.0603072
ph06782	ph11251	0.246028
ph06782	ph01712	0.0603072
ph06782	ph10675	0.0659319
ph06782	ph03164	0.363906
ph06782	phi00245	0.0361362
ph06782	ph04546	0.363906
ph06782	ph09429	0.0361362
ph06782	ph03252	0.0365879
ph06782	ph01630	0.038232
ph06782	ph03253	0.198935
ph06782	ph11730	0.0361362
ph06782	ph01695	0.0361362
ph06782	ph07158	0.0627376
ph06782	ph01607	0.0361362
ph06782	ph11603	0.0361362
ph06782	ph10480	0.035266
ph06782	ph03417	0.0361362
ph06782	ph09842	0.0361362
ph06782	ph10124	0.0603072
ph06782	ph04088	0.160479
ph06782	phi00853	0.0361362
ph06782	ph09455	0.038938
ph06782	ph00118	0.0353761
ph06782	ph04535	0.238555
ph06782	ph09495	0.0603072
ph06782	ph05498	0.0361362
ph06782	ph03429	0.263436
ph06782	ph07058	0.0603072
ph06782	ph04180	0.0982579
ph06782	ph03146	0.31137
ph06782	ph09440	0.363906
ph06782	ph05442	0.0361362
ph06782	ph11268	0.0603072
ph06782	ph03175	0.0603072
ph06782	ph10676	0.133109
ph06782	ph03419	0.0361362
ph06782	ph10612	0.0603072
ph06782	ph03148	0.109775
ph06782	ph10665	0.0603072
ph06782	ph07678	0.363906
ph06782	ph03722	0.0361362
ph06782	ph03598	0.0361362
ph06782	ph06403	0.0361362
ph06782	ph05642	0.0361362
ph06782	ph02987	0.0361362
ph06782	ph09008	0.0361362
ph06782	ph03413	0.0361362
ph06782	ph07057	0.31137
ph06782	ph09413	0.0361362
ph06782	ph10561	0.0603072
ph06782	ph01494	0.0395365
ph06782	ph01955	0.263436
ph06782	ph06798	0.319282
ph06782	ph10876	0.0603072
ph06782	ph02105	0.0361362
ph06782	ph10165	0.0361362
ph06782	ph05457	0.363906
ph06782	ph09541	0.363906
ph06782	ph08727	0.0262203
ph06782	ph10479	0.0603072
ph06782	ph03634	0.0603072
ph06782	ph01686	0.0361362
ph06782	ph11221	0.0603072
ph06782	ph03181	0.31137
ph06782	ph11612	0.0603072
ph06782	ph03939	0.0361362
ph06782	ph07462	0.035266
ph06782	ph07620	0.0365879
ph06782	ph04080	0.0361362
ph06782	ph06361	0.0603072
ph06782	ph09012	0.0603072
ph06782	ph03665	0.083235
ph06782	ph01705	0.0361362
ph06782	ph09327	0.0603072
ph06782	ph06355	0.0603072
ph06782	ph09412	0.0361362
ph06782	ph09631	0.0603072
ph06782	ph00422	0.0361362
ph06782	ph03670	0.0603072
ph06782	ph00679	0.0361362
ph06782	ph09326	0.0603072
ph06782	ph06612	0.0361362
ph06782	phi00317	0.0603072
ph06782	ph03942	0.0603072
ph06782	ph00131	0.0361362
ph06782	ph04741	0.0361362
ph06782	ph10730	0.0361362
ph06782	ph11263	0.363906
ph06782	ph08429	0.0603072
ph06782	ph05882	0.0603072
ph06782	ph00464	0.0361362
ph06782	ph01719	0.0361362
ph06782	ph10382	0.0603072
ph06782	ph05427	0.0603072
ph06782	ph01322	0.0603072
ph06782	ph07108	0.0361362
ph06782	ph10544	0.0603072
ph06782	ph03335	0.0603072
ph06782	ph09813	0.0361362
ph06782	ph00670	0.0361362
ph06782	ph11209	0.0361362
ph06782	ph06411	0.0603072
ph06782	ph10842	0.0361362
ph06782	ph06999	0.0361362
ph06782	ph09411	0.0361362
ph06782	ph11254	0.0603072
ph06782	ph07463	0.0361362
ph06782	ph05704	0.0603072
ph06782	ph01068	0.0361362
ph06782	ph10498	0.263436
ph06782	ph10625	0.0603072
ph06782	ph01693	0.0361362
ph06782	ph10680	0.0361362
ph06782	ph05938	0.0361362
ph06782	ph08945	0.0603072
ph06782	ph03730	0.0361362
ph06782	ph04259	0.0603072
ph06782	ph03256	0.0361362
ph06782	ph11687	0.0361362
ph06782	ph11029	0.0603072
ph06782	ph11102	0.0603072
ph06782	ph01629	0.0361362
ph06782	ph01887	0.0361362
ph06782	ph04065	0.0603072
ph06782	ph02024	0.0361362
ph06782	ph09436	0.31137
ph06782	ph10694	0.0361362
ph06782	ph06752	0.0361362
ph06782	ph04147	0.0603072
ph06782	ph10474	0.0361362
ph06782	ph07933	0.0361362
ph06782	ph06639	0.0361362
ph06782	ph11703	0.0603072
ph06782	ph03415	0.0361362
ph06782	ph10190	0.0361362
ph06782	ph01325	0.0361362
ph06782	ph11133	0.0603072
ph06782	ph03729	0.0361362
ph06782	ph07074	0.0603072
ph06782	ph10535	0.0603072
ph06782	ph03200	0.0361362
ph06782	ph07262	0.0361362
ph06782	ph01722	0.0361362
ph06782	ph09565	0.0361362
ph06782	ph07715	0.0361362
ph06782	ph10835	0.0361362
ph06782	ph03941	0.0603072
ph06782	ph04070	0.0603072
ph06782	ph02988	0.0603072
ph06782	ph10621	0.0603072
ph06782	ph09333	0.0361362
ph06782	ph03354	0.0603072
ph06782	ph09006	0.0361362
ph06782	ph09150	0.0603072
ph06782	ph09817	0.0361362
ph06782	ph04715	0.0361362
ph06782	ph11751	0.0361362
ph06782	ph08690	0.0603072
ph06782	ph09009	0.0603072
ph06782	ph11677	0.0603072
ph06782	ph05955	0.0361362
ph06782	ph11128	0.0361362
ph06782	ph09354	0.0361362

## Sheet: ph10936 (NhhbZIP9)
Table S4 (B) Co-expression gene sets of NhhbZIP9
fromNode	toNode	weight
ph05455	ph10936	0.0274259
ph06027	ph10936	0.0568754
ph07809	ph10936	0.050496
ph00400	ph10936	0.0240476
ph08928	ph10936	0.0356049
ph04373	ph10936	0.217365
ph07762	ph10936	0.128577
ph11905	ph10936	0.0548371
ph03749	ph10936	0.0757244
ph01297	ph10936	0.222768
ph10975	ph10936	0.0439318
ph09214	ph10936	0.0287516
ph05306	ph10936	0.0532245
ph00108	ph10936	0.127528
ph05619	ph10936	0.130093
ph11193	ph10936	0.0401523
ph10091	ph10936	0.0831826
ph04894	ph10936	0.0702357
ph10054	ph10936	0.200412
ph04534	ph10936	0.0746944
ph00109	ph10936	0.0721204
ph10996	ph10936	0.101035
ph09232	ph10936	0.116451
ph05656	ph10936	0.0570959
ph00536	ph10936	0.16876
ph00413	ph10936	0.0285663
ph11405	ph10936	0.0550021
ph06080	ph10936	0.0307465
ph11445	ph10936	0.0994905
ph06893	ph10936	0.064042
ph01320	ph10936	0.0679117
ph10712	ph10936	0.0728383
ph03601	ph10936	0.0308404
ph06037	ph10936	0.157021
ph07093	ph10936	0.078158
ph03842	ph10936	0.0922679
ph04184	ph10936	0.0233669
ph07343	ph10936	0.0896039
ph00705	ph10936	0.201946
ph00478	ph10936	0.080393
ph02679	ph10936	0.1908
ph06724	ph10936	0.109814
ph09360	ph10936	0.0449807
ph09720	ph10936	0.0623722
ph09662	ph10936	0.0323067
ph04282	ph10936	0.117547
ph01941	ph10936	0.0437005
ph08713	ph10936	0.219505
ph09914	ph10936	0.0620371
ph08977	ph10936	0.162047
ph01459	ph10936	0.0910717
ph00610	ph10936	0.0809129
ph09958	ph10936	0.0956821
ph09829	ph10936	0.0487416
ph06507	ph10936	0.0288504
ph09909	ph10936	0.0681413
ph04901	ph10936	0.174688
ph03269	ph10936	0.0407903
ph01187	ph10936	0.226461
ph09209	ph10936	0.064323
ph05933	ph10936	0.0574604
ph07084	ph10936	0.0900364
ph00410	ph10936	0.191772
ph09693	ph10936	0.05685
ph11555	ph10936	0.120577
ph10971	ph10936	0.0243511
ph01422	ph10936	0.0711949
ph01157	ph10936	0.0377491
ph06978	ph10936	0.0934639
ph07954	ph10936	0.0387723
ph06275	ph10936	0.159581
ph05209	ph10936	0.0402886
ph06655	ph10936	0.0565598
ph07718	ph10936	0.0709492
ph02590	ph10936	0.037605
ph06918	ph10936	0.0860507
ph03663	ph10936	0.0749894
ph08579	ph10936	0.0565732
ph05970	ph10936	0.0823885
ph12019	ph10936	0.0532114
ph07412	ph10936	0.0443712
ph06496	ph10936	0.0347971
ph01317	ph10936	0.0470877
ph05623	ph10936	0.07138
ph06827	ph10936	0.028966
ph02539	ph10936	0.118776
ph01849	ph10936	0.121768
ph01243	ph10936	0.0277853
ph09895	ph10936	0.0932046
ph02200	ph10936	0.0201235
ph06170	ph10936	0.0504929
phi00775	ph10936	0.150741
ph02486	ph10936	0.0203188
ph10852	ph10936	0.033388
ph07632	ph10936	0.0317588
ph11416	ph10936	0.0342101
ph09159	ph10936	0.0520267
ph02495	ph10936	0.0321204
ph07427	ph10936	0.187016
ph10936	ph02373	0.110458
ph10936	phi00046	0.0201424
ph10936	ph06238	0.0308966
ph10936	ph02642	0.0643011
ph10936	ph06430	0.0209576
ph10936	ph10833	0.124402
ph10936	ph11913	0.0851781
ph10936	ph00403	0.0456674
ph10936	phi00722	0.0523721
ph10936	phi00773	0.0742214
ph10936	ph02689	0.0801015
ph10936	ph05472	0.0870173
ph10936	ph04228	0.137751
ph10936	ph04824	0.184974
ph10936	phi00604	0.0205216
ph10936	ph09715	0.0435445
ph10936	ph06648	0.0664605
ph10936	ph03944	0.0573236
ph10936	ph12006	0.0524393
ph10936	ph05395	0.118612
ph10936	ph08717	0.0338183
ph10936	ph00526	0.0539603
ph10936	phi00544	0.159001
ph10936	ph00602	0.0509343
ph10936	ph07846	0.188214
ph10936	ph05212	0.134627
ph10936	ph05993	0.057427
ph10936	ph01859	0.117521
ph10936	ph08844	0.143913
ph10936	ph06839	0.0751158
ph10936	ph04816	0.0305185
ph10936	ph00527	0.125391
ph10936	ph02262	0.0708833
ph10936	ph07481	0.0897592
ph10936	ph08492	0.0910795
ph10936	ph04945	0.0428095
ph10936	ph00381	0.0410235
ph10936	ph08855	0.0365638
ph10936	ph11885	0.081153
ph10936	ph02186	0.0597962
ph10936	phi00119	0.0231759
ph10936	ph01274	0.101802
ph10936	ph07817	0.229027
ph10936	ph05317	0.0606715
ph10936	ph06895	0.0270088
ph10936	ph03411	0.0755897
ph10936	ph03938	0.0774575
ph10936	ph05345	0.0465335
ph10936	ph11671	0.171808
ph10936	phi00768	0.072818
ph10936	ph09265	0.0359632
ph10936	phi00636	0.047402
ph10936	phi00106	0.119106
ph10936	ph11205	0.0771842
ph10936	ph01670	0.114934
ph10936	phi00440	0.110149
ph10936	ph10350	0.148309
ph10936	ph09624	0.096341
ph10936	phi00392	0.152036
ph10936	ph08436	0.132957
ph10936	phi00310	0.0270759
ph10936	ph07331	0.106327
ph10936	ph10923	0.157015
ph10936	ph01073	0.0887206
ph10936	ph07358	0.122592
ph10936	ph02496	0.0430585
ph10936	ph02441	0.17887
ph10936	ph06749	0.0220647
ph10936	phi00217	0.0300447
ph10936	ph09819	0.0246312
ph10936	ph03179	0.0729762
ph10936	ph09620	0.136887
ph10936	ph10261	0.126922
ph10936	ph04178	0.0512668
ph10936	ph09742	0.190869
ph10936	ph10166	0.0567052
ph10936	ph10254	0.0234716
ph10936	ph04192	0.0306383
ph10936	ph00718	0.0729762
ph10936	ph05521	0.105935

## Sheet: ph10965 (NhhbZIP10)
Table S4 (C) Co-expression gene sets of NhhbZIP10
fromNode	toNode	weight
ph06167	ph10965	0.191128
ph00498	ph10965	0.0979743
ph05952	ph10965	0.0428351
ph07485	ph10965	0.170595
ph06409	ph10965	0.0567282
ph03648	ph10965	0.168052
ph10528	ph10965	0.0976187
ph06287	ph10965	0.199553
ph11086	ph10965	0.0607182
ph07905	ph10965	0.142081
ph02085	ph10965	0.0229955
ph08485	ph10965	0.0224014
ph03893	ph10965	0.175849
ph09128	ph10965	0.0997144
ph05812	ph10965	0.0388197
ph00535	ph10965	0.103313
ph07148	ph10965	0.0616431
ph02635	ph10965	0.11953
ph10791	ph10965	0.0268899
ph11447	ph10965	0.0884745
ph06823	ph10965	0.0677974
ph08537	ph10965	0.0968168
ph09797	ph10965	0.0387969
ph04957	ph10965	0.274824
ph06477	ph10965	0.223346
ph07130	ph10965	0.249648
ph11385	ph10965	0.193767
ph07675	ph10965	0.0649449
ph05602	ph10965	0.0908971
ph08871	ph10965	0.134341
ph01172	ph10965	0.120378
ph05252	ph10965	0.167509
ph02060	ph10965	0.1594
phi00252	ph10965	0.0248368
ph11413	ph10965	0.0419638
ph07105	ph10965	0.0779687
ph07204	ph10965	0.0372556
ph06410	ph10965	0.163623
ph04279	ph10965	0.250507
ph11506	ph10965	0.293557
ph11841	ph10965	0.191558
ph10980	ph10965	0.300582
ph09712	ph10965	0.0275801
ph04222	ph10965	0.0676481
ph11995	ph10965	0.0670887
ph04298	ph10965	0.342878
ph03366	ph10965	0.0548112
ph07282	ph10965	0.207168
ph07409	ph10965	0.159408
ph03712	ph10965	0.250494
ph05236	ph10965	0.149194
ph06418	ph10965	0.0773658
ph01871	ph10965	0.0579628
ph01640	ph10965	0.10789
ph02138	ph10965	0.0657048
ph11372	ph10965	0.128314
ph07184	ph10965	0.0680971
ph11324	ph10965	0.22464
ph02442	ph10965	0.167872
ph04357	ph10965	0.200657
ph03875	ph10965	0.0290578
ph07433	ph10965	0.154809
ph06075	ph10965	0.273885
ph09953	ph10965	0.0433458
ph00548	ph10965	0.14844
ph10243	ph10965	0.133091
ph08481	ph10965	0.202873
ph00547	ph10965	0.196345
ph05893	ph10965	0.143389
ph05875	ph10965	0.0915922
ph10157	ph10965	0.12803
ph10256	ph10965	0.212311
ph03851	ph10965	0.142347
ph04234	ph10965	0.03164
ph07765	ph10965	0.11527
ph02412	ph10965	0.0767396
ph05705	ph10965	0.18374
ph09125	ph10965	0.208761
ph05860	ph10965	0.0401326
ph04522	ph10965	0.0759073
ph09637	ph10965	0.0743893
ph10932	ph10965	0.0204811
ph02579	ph10965	0.0491179
ph02816	ph10965	0.0485787
ph09649	ph10965	0.0593519
ph11093	ph10965	0.0796231
ph07092	ph10965	0.138127
ph01223	ph10965	0.238745
ph08433	ph10965	0.240593
ph05946	ph10965	0.315061
ph10499	ph10965	0.194104
ph02063	ph10965	0.113532
ph05451	ph10965	0.265285
ph02458	ph10965	0.0686826
ph07966	ph10965	0.0762243
ph02694	ph10965	0.350275
ph07706	ph10965	0.116175
ph10965	ph04302	0.307129
ph10965	ph11094	0.0307571
ph10965	ph06094	0.145608
ph10965	ph09688	0.0905767
ph10965	ph07163	0.0676686
ph10965	ph06234	0.255272
ph10965	ph06237	0.232139
ph10965	ph07088	0.102389
ph10965	ph01486	0.0363416
ph10965	ph01931	0.305965
ph10965	ph09838	0.106125
ph10965	ph07330	0.22071
ph10965	ph00101	0.149479
ph10965	ph07003	0.0470045
ph10965	ph06261	0.311727
ph10965	ph10956	0.353749
ph10965	ph06588	0.0793211
ph10965	ph06384	0.0286707
ph10965	ph08785	0.125895
ph10965	ph06223	0.138353
ph10965	ph03365	0.127321
ph10965	ph05972	0.165828
ph10965	ph00453	0.205238
ph10965	ph05425	0.0494407
ph10965	ph01883	0.135145
ph10965	ph05560	0.0299328
ph10965	ph07493	0.225625
ph10965	ph11511	0.310632
ph10965	ph03802	0.0580638
ph10965	ph02809	0.234012
ph10965	ph05251	0.251435
ph10965	ph06331	0.189534
ph10965	ph07509	0.0238804
ph10965	ph01319	0.0719383
ph10965	ph00374	0.0685334
ph10965	ph06736	0.265957
ph10965	ph02112	0.216111
ph10965	ph05378	0.0742017
ph10965	ph02304	0.279739
ph10965	ph05496	0.169806
ph10965	ph11957	0.121604
ph10965	ph02641	0.0469025
ph10965	ph07191	0.264515
ph10965	ph04907	0.175338
ph10965	ph08582	0.297716
ph10965	ph07276	0.196374
ph10965	ph00383	0.324211
ph10965	ph02402	0.177913
ph10965	ph05084	0.22133
ph10965	ph05410	0.0507517
ph10965	ph05671	0.273604
ph10965	ph09768	0.186327
ph10965	ph10706	0.0594363
ph10965	ph05354	0.135256
ph10965	ph10331	0.324236
ph10965	ph07185	0.318528
ph10965	ph01638	0.0580055
ph10965	ph10819	0.280329
ph10965	ph01440	0.237991
ph10965	ph03770	0.0417314
ph10965	ph05403	0.12461
ph10965	ph06651	0.255055
ph10965	ph03288	0.281206
ph10965	ph04995	0.0321874
ph10965	ph03404	0.254112
ph10965	ph06740	0.267565
ph10965	ph05826	0.262508
ph10965	ph11280	0.31339
ph10965	ph08815	0.197123
ph10965	ph11594	0.132071
ph10965	ph09206	0.0690733
ph10965	ph09857	0.126655
ph10965	ph11894	0.0595263
ph10965	ph04909	0.0575147
ph10965	ph06375	0.200626
ph10965	ph06929	0.155955
ph10965	ph10362	0.150294
ph10965	ph05797	0.0472495
ph10965	ph02232	0.121515
ph10965	ph02103	0.169764
ph10965	ph06332	0.242649
ph10965	ph09788	0.0277227
ph10965	ph05645	0.202588
ph10965	ph06665	0.194888
ph10965	ph06615	0.156298
ph10965	ph07699	0.284615
ph10965	ph06218	0.126778
ph10965	ph11491	0.165229
ph10965	ph07454	0.196119
ph10965	ph06229	0.282914
ph10965	ph11408	0.145472
ph10965	ph07676	0.129091
ph10965	ph08980	0.0581668
ph10965	ph10135	0.269938
ph10965	ph04912	0.301385
ph10965	ph07904	0.269321
ph10965	ph04352	0.0255974
ph10965	ph07716	0.224425
ph10965	ph09038	0.244772
ph10965	ph07685	0.329065
ph10965	ph11206	0.36641
ph10965	ph09756	0.09053
ph10965	ph05204	0.364031
ph10965	ph11942	0.320064
ph10965	ph07764	0.314782
ph10965	ph05392	0.0484814
ph10965	ph10051	0.102018
ph10965	ph05915	0.325623
ph10965	ph07222	0.242115
ph10965	ph01159	0.184958
ph10965	ph00497	0.140118
ph10965	ph11623	0.161495
ph10965	ph02265	0.0848942
ph10965	ph08799	0.161977
ph10965	ph07720	0.250407
ph10965	ph05609	0.0573677
ph10965	ph07580	0.0561456
ph10965	ph11943	0.212556
ph10965	ph02128	0.259238
ph10965	ph07348	0.211989
ph10965	ph05674	0.295651
ph10965	ph08551	0.127984
ph10965	ph04262	0.072396
ph10965	ph07119	0.266756
ph10965	ph08849	0.335085
ph10965	ph01501	0.0856028
ph10965	ph06640	0.199732
ph10965	ph06721	0.218084
ph10965	ph00098	0.211913
ph10965	ph09830	0.291932
ph10965	ph06583	0.0658832
ph10965	ph05160	0.25368
ph10965	ph09149	0.0328917
ph10965	ph07572	0.0640433
ph10965	ph06063	0.207788
ph10965	ph11404	0.0988326
ph10965	ph09913	0.204522
ph10965	ph07470	0.151606
ph10965	ph05257	0.103916
ph10965	ph05365	0.333563
ph10965	ph09230	0.0741151
ph10965	ph05232	0.126982
ph10965	ph11282	0.246665
ph10965	ph00669	0.223257
ph10965	ph05937	0.0561744
ph10965	ph09111	0.22617
ph10965	ph11524	0.180854
ph10965	ph07205	0.159632
ph10965	ph07855	0.0889552
ph10965	ph03697	0.04523
ph10965	ph04223	0.177893
ph10965	ph02221	0.185498
ph10965	ph09170	0.246373
ph10965	ph01175	0.322379
ph10965	ph04916	0.246225
ph10965	ph03903	0.273918
ph10965	ph02401	0.122626
ph10965	ph04887	0.266217
ph10965	ph01278	0.286579
ph10965	ph04871	0.0892904
ph10965	ph05327	0.052903
ph10965	ph07814	0.101768
ph10965	ph05906	0.12744
ph10965	ph03715	0.226927
ph10965	ph04240	0.249637
ph10965	ph09110	0.220254
ph10965	ph05872	0.0393989
ph10965	ph05695	0.0248769
ph10965	ph04757	0.29722
ph10965	ph07439	0.24446
ph10965	ph04532	0.318286
ph10965	ph10090	0.350753
ph10965	ph07619	0.0703734
ph10965	ph05314	0.033004
ph10965	ph09763	0.255453
ph10965	ph06028	0.0279727
ph10965	ph08721	0.303371
ph10965	ph04380	0.280152
ph10965	ph09658	0.0407013
ph10965	ph05406	0.271243
ph10965	ph00418	0.206696
ph10965	ph02233	0.162336
ph10965	ph05186	0.310493
ph10965	phi00631	0.180796
ph10965	ph02230	0.0648229
ph10965	ph09341	0.202186
ph10965	ph03884	0.319186
ph10965	ph11570	0.14741
ph10965	ph11241	0.0751569
ph10965	phi00244	0.158251
ph10965	ph08602	0.12139
ph10965	ph07252	0.192589
ph10965	ph02483	0.0811813
ph10965	ph07149	0.208321
ph10965	ph02652	0.0410143
ph10965	ph09731	0.0299208
ph10965	ph05067	0.0592276
ph10965	ph05321	0.119335
ph10965	ph06304	0.0432937
ph10965	ph11334	0.210749
ph10965	ph08963	0.210916
ph10965	ph04821	0.0389684
ph10965	ph04994	0.320378
ph10965	ph06681	0.322647
ph10965	ph09928	0.271112
ph10965	ph10920	0.0803193
ph10965	ph07871	0.0264514
ph10965	ph01321	0.222714
ph10965	ph05679	0.17707
ph10965	ph11649	0.189044
ph10965	ph10301	0.179305
ph10965	ph06235	0.0762285
ph10965	ph00354	0.0902245
ph10965	ph07467	0.341007
ph10965	ph07947	0.0944882
ph10965	ph05931	0.101291
ph10965	ph00462	0.104026
ph10965	ph11867	0.136333
ph10965	ph10770	0.0435442
ph10965	ph09685	0.0688743
ph10965	ph05634	0.234021
ph10965	ph04426	0.0676083
ph10965	phi00518	0.0523128
ph10965	ph00382	0.0310393
ph10965	ph02624	0.026107
ph10965	ph06501	0.361126
ph10965	ph05759	0.15556
ph10965	ph11579	0.234004
ph10965	ph06822	0.129031
ph10965	ph10720	0.0379283
ph10965	ph08143	0.0542937
ph10965	ph10343	0.0222627
ph10965	ph01432	0.249496
ph10965	ph08437	0.165224
ph10965	ph05177	0.134129
ph10965	ph09228	0.331571
ph10965	ph11582	0.182729
ph10965	ph11975	0.216377
ph10965	ph10995	0.206944
ph10965	ph00525	0.159186
ph10965	ph09644	0.162608
ph10965	ph11505	0.272966
ph10965	ph03769	0.129282
ph10965	ph08759	0.335289
ph10965	ph11425	0.0858058
ph10965	ph06510	0.181007
ph10965	ph10225	0.100792
ph10965	ph06846	0.0852279
ph10965	ph10062	0.100398
ph10965	ph05532	0.0467514
ph10965	ph09156	0.267958
ph10965	ph06162	0.327832
ph10965	ph11977	0.251194
ph10965	ph04425	0.0448441
ph10965	ph06400	0.0700949
ph10965	ph01241	0.0921907
ph10965	ph05783	0.319135
ph10965	ph09975	0.299037
ph10965	ph07625	0.186453
ph10965	ph08911	0.0549037
ph10965	ph10960	0.198087
ph10965	ph01418	0.257533
ph10965	ph09511	0.0663748
ph10965	ph03864	0.273874
ph10965	ph02653	0.0545632
ph10965	ph03951	0.152558
ph10965	ph09846	0.173607
ph10965	ph01016	0.106078
ph10965	ph08839	0.0323474
ph10965	ph04865	0.337217
ph10965	ph06786	0.159999
ph10965	ph06402	0.0280612
ph10965	ph11459	0.34287
ph10965	ph00406	0.17906
ph10965	ph01935	0.192192
ph10965	ph06708	0.169708
ph10965	ph09739	0.317833
ph10965	ph10079	0.228497
ph10965	ph08522	0.335645
ph10965	ph10072	0.329637
ph10965	ph08443	0.104522
ph10965	ph06589	0.219314
ph10965	ph04946	0.0888352
ph10965	ph02178	0.125361
ph10965	ph08788	0.109811
ph10965	ph02814	0.294615
ph10965	ph10862	0.143774
ph10965	ph10726	0.182405
ph10965	ph08600	0.066166
ph10965	ph02333	0.167764
ph10965	ph08783	0.0511877
ph10965	ph05164	0.13215
ph10965	ph02414	0.149185
ph10965	ph04905	0.091948
ph10965	ph09881	0.0304798
ph10965	ph10883	0.154465
ph10965	ph06320	0.111041
ph10965	ph01407	0.119898
ph10965	ph03168	0.106792
ph10965	ph10927	0.0592354
ph10965	ph09862	0.243028
ph10965	ph01457	0.0583912
ph10965	ph04250	0.0700246
ph10965	ph03626	0.139628
ph10965	ph10371	0.300015
ph10965	ph10073	0.0756759
ph10965	ph10370	0.050405
ph10965	ph00631	0.244291
ph10965	ph00566	0.247548
ph10965	ph04381	0.195995
ph10965	ph06211	0.325789
ph10965	ph06271	0.228231
ph10965	ph07661	0.11238
ph10965	ph05620	0.253867
ph10965	ph10374	0.116921
ph10965	ph03741	0.289698
ph10965	phi00257	0.156418
ph10965	ph10846	0.128171
ph10965	ph09549	0.0772997
ph10965	ph04347	0.150072
ph10965	ph07413	0.0665327
ph10965	ph08913	0.273726
ph10965	ph08723	0.292228
ph10965	ph07787	0.190259
ph10965	ph07457	0.0872133
ph10965	ph11643	0.195476
ph10965	ph01145	0.161407
ph10965	ph04739	0.252677
ph10965	ph05402	0.230073
ph10965	ph10805	0.12179
ph10965	ph09220	0.141918
ph10965	ph10904	0.0654668
ph10965	ph04974	0.147266
ph10965	ph07591	0.269688
ph10965	ph11877	0.187877
ph10965	ph07610	0.334492
ph10965	ph10081	0.184463
ph10965	ph04078	0.300429
ph10965	ph07407	0.284261
ph10965	ph04989	0.192305
ph10965	ph06050	0.344552
ph10965	ph04828	0.13454
ph10965	ph07208	0.10117
ph10965	ph02080	0.279809
ph10965	ph07136	0.0270859
ph10965	ph10822	0.295333
ph10965	ph06461	0.270829
ph10965	ph01343	0.157773
ph10965	ph02345	0.0866556
ph10965	ph09812	0.0578329
ph10965	ph10740	0.112483
ph10965	ph09130	0.0943848
ph10965	ph03758	0.157297
ph10965	ph09818	0.16079
ph10965	ph05493	0.304411
ph10965	ph11356	0.290986
ph10965	ph11705	0.117533
ph10965	ph06089	0.0669852
ph10965	ph00638	0.234053
ph10965	ph08771	0.205731
ph10965	ph10811	0.0284193
ph10965	ph07075	0.191289
ph10965	ph08590	0.135301
ph10965	ph07789	0.0568656
ph10965	ph02668	0.033601
ph10965	ph01206	0.0917386
ph10965	ph01446	0.320716
ph10965	ph11640	0.139703
ph10965	ph09572	0.0864714
ph10965	ph05603	0.097724
ph10965	ph03772	0.22099
ph10965	ph09716	0.0396387
ph10965	ph06365	0.0756261
ph10965	ph05794	0.160864
ph10965	ph01238	0.114477
ph10965	phi00781	0.247368
ph10965	ph07772	0.212041
ph10965	ph06865	0.220565
ph10965	ph07921	0.132498
ph10965	ph05539	0.276269
ph10965	ph03742	0.16082
ph10965	ph06459	0.0792454
ph10965	ph08777	0.210435
ph10965	ph09982	0.0999928
ph10965	ph00642	0.351139
ph10965	ph06700	0.102966
ph10965	ph04277	0.137719
ph10965	ph02604	0.227572
ph10965	ph11647	0.208084
ph10965	ph05544	0.105626
ph10965	ph06350	0.304109
ph10965	ph05151	0.169736
ph10965	ph07345	0.328673
ph10965	ph00125	0.173493
ph10965	ph02084	0.112432
ph10965	ph04756	0.266565
ph10965	ph06196	0.0318871
ph10965	ph01151	0.188888
ph10965	ph08430	0.0674597
ph10965	ph05535	0.0761384
ph10965	ph09506	0.114786
ph10965	ph02571	0.10779
ph10965	ph07323	0.231895
ph10965	phi00719	0.0679167
ph10965	ph09583	0.233725
ph10965	ph09977	0.360196
ph10965	ph10102	0.0738173
ph10965	ph04799	0.244731
ph10965	ph06785	0.230406
ph10965	ph01214	0.125472
ph10965	ph03813	0.0439818
ph10965	ph07702	0.191701
ph10965	ph05588	0.146061
ph10965	ph06298	0.0796557
ph10965	ph03916	0.0875779
ph10965	ph09597	0.308506
ph10965	ph03943	0.0372443
ph10965	ph05668	0.0712829
ph10965	ph05753	0.0207381
ph10965	ph05863	0.113458
ph10965	ph03832	0.189871
ph10965	ph02466	0.239008
ph10965	ph11383	0.2819
ph10965	ph05016	0.249827
ph10965	ph08798	0.226789
ph10965	ph03672	0.36639
ph10965	ph01652	0.169556
ph10965	ph06214	0.15166
ph10965	ph06514	0.28204
ph10965	ph03723	0.057073
ph10965	ph04854	0.220826
ph10965	ph10929	0.0626534
ph10965	ph04921	0.261208
ph10965	ph01428	0.117473
ph10965	ph11694	0.285416
ph10965	ph05800	0.357463
ph10965	ph08901	0.154715
ph10965	ph07182	0.156845
ph10965	ph00379	0.0945276
ph10965	ph07445	0.289933
ph10965	ph09478	0.0445277
ph10965	ph06414	0.229722
ph10965	ph03852	0.199797
ph10965	ph01903	0.329556
ph10965	ph02193	0.298166
ph10965	ph11364	0.123338
ph10965	ph02383	0.210634
ph10965	ph11845	0.172904
ph10965	ph01094	0.115916
ph10965	ph05897	0.0480692
ph10965	ph01923	0.128222
ph10965	ph06340	0.15012
ph10965	ph09648	0.0243554
ph10965	ph05743	0.199606
ph10965	ph02487	0.14976
ph10965	ph09833	0.0794386
ph10965	ph01106	0.312817
ph10965	phi00053	0.0845614
ph10965	ph09257	0.281937
ph10965	ph09669	0.10824
ph10965	ph02418	0.3541
ph10965	ph06585	0.301054
ph10965	ph04755	0.144888
ph10965	ph10354	0.0641148
ph10965	ph08561	0.256631
ph10965	ph07915	0.301293
ph10965	ph03621	0.0517786
ph10965	ph11177	0.194516
ph10965	ph02518	0.0298806
ph10965	ph02362	0.048217
ph10965	ph01121	0.118756
ph10965	ph00687	0.0776415
ph10965	ph09054	0.187691
ph10965	ph11537	0.304214
ph10965	ph02179	0.0585505
ph10965	ph04896	0.236945
ph10965	ph04531	0.347749
ph10965	ph05361	0.0881164
ph10965	ph08873	0.143142
ph10965	ph04991	0.065826
ph10965	phi00218	0.0379556
ph10965	ph02257	0.184267
ph10965	ph09399	0.124668
ph10965	ph11358	0.195897
ph10965	ph09667	0.193814
ph10965	ph04253	0.212822
ph10965	ph04861	0.204344
ph10965	ph02558	0.0525444
ph10965	ph02627	0.226824
ph10965	ph08900	0.174485
ph10965	ph06674	0.0272362
ph10965	phi00548	0.239518
ph10965	ph06046	0.0453222
ph10965	ph00355	0.0597028
ph10965	ph04742	0.21596
ph10965	ph05755	0.290326
ph10965	ph10363	0.301847
ph10965	ph05768	0.0867107
ph10965	ph11584	0.315415
ph10965	ph03678	0.0356307
ph10965	ph11870	0.18699
ph10965	ph05919	0.0989248
ph10965	ph02337	0.249078
ph10965	ph05992	0.0914618
ph10965	phi00117	0.0758694
ph10965	ph10063	0.0229292
ph10965	ph12014	0.0800027
ph10965	ph08896	0.0855768
ph10965	ph02477	0.177541
ph10965	ph10716	0.0335619
ph10965	ph01845	0.0280245
ph10965	ph10950	0.287087
ph10965	ph02359	0.0945516
ph10965	ph02594	0.176236
ph10965	ph06997	0.139822
ph10965	ph11479	0.247132
ph10965	ph04241	0.2684
ph10965	ph03409	0.065806
ph10965	ph06096	0.0392077
ph10965	ph03928	0.154734
ph10965	ph08636	0.111639
ph10965	ph01061	0.234776
ph10965	ph08861	0.0879267
ph10965	ph05028	0.115765
ph10965	ph10617	0.101477
ph10965	ph09262	0.0509703
ph10965	ph03929	0.123601
ph10965	ph06041	0.169426
ph10965	ph06020	0.193056
ph10965	ph01216	0.202396
ph10965	ph05898	0.029417
ph10965	ph05696	0.199978
ph10965	ph11513	0.282526
ph10965	ph05419	0.303277
ph10965	ph08545	0.202673
ph10965	ph07981	0.212399
ph10965	ph04986	0.250952
ph10965	ph06653	0.0584527
ph10965	ph02435	0.257634
ph10965	ph07083	0.0602759
ph10965	ph04983	0.037335
ph10965	phi00434	0.0446444
ph10965	ph10098	0.0926273
ph10965	ph05484	0.0676461
ph10965	ph04832	0.0222758
ph10965	ph09911	0.114288
ph10965	ph11315	0.159997
ph10965	ph08514	0.232768
ph10965	ph02563	0.0857111
ph10965	ph11941	0.322468
ph10965	ph05262	0.122007
ph10965	ph05614	0.0583557
ph10965	ph05077	0.0524929
ph10965	ph11386	0.070043
ph10965	ph07753	0.068837
ph10965	ph05921	0.195608
ph10965	ph10250	0.149939
ph10965	ph02591	0.28227
ph10965	ph06489	0.239267
ph10965	ph04273	0.0206491
ph10965	ph11936	0.146864
ph10965	ph05784	0.144844
ph10965	ph06386	0.0679504
ph10965	ph01943	0.278278
ph10965	ph01180	0.127363
ph10965	ph05382	0.245356
ph10965	ph09882	0.0647753
ph10965	ph02410	0.050286
ph10965	ph01664	0.0253429
ph10965	ph07721	0.0980103
ph10965	ph04328	0.150664
ph10965	ph04344	0.259182
ph10965	ph11878	0.233986
ph10965	ph07707	0.157503
ph10965	phi00272	0.211039
ph10965	ph11387	0.1165
ph10965	ph03904	0.287122
ph10965	ph05193	0.218591
ph10965	ph02136	0.131936
ph10965	phi00523	0.0409248
ph10965	ph05220	0.110615
ph10965	ph10213	0.0205201
ph10965	ph04762	0.0767085
ph10965	ph05707	0.0825293
ph10965	ph02595	0.248624
ph10965	ph07929	0.330898
ph10965	ph11443	0.0712082
ph10965	ph08863	0.207409
ph10965	ph01443	0.0539869
ph10965	ph09707	0.0474347
ph10965	ph09921	0.260732
ph10965	ph01101	0.260603
ph10965	ph06725	0.343352
ph10965	ph09879	0.218755
ph10965	ph05531	0.299692
ph10965	ph02515	0.0764726
ph10965	ph05624	0.0559112
ph10965	ph00629	0.0361915
ph10965	ph06438	0.110643
ph10965	ph09787	0.290587
ph10965	ph05270	0.281827
ph10965	ph10878	0.0589798
ph10965	ph02650	0.0563663
ph10965	ph02101	0.263877
ph10965	phi00452	0.257196
ph10965	ph05301	0.251685
ph10965	ph05503	0.2689
ph10965	ph06963	0.279074
ph10965	ph01182	0.088545
ph10965	ph02089	0.147072
ph10965	ph11648	0.0309826
ph10965	ph11316	0.321261
ph10965	ph07418	0.280215
ph10965	ph04417	0.248598
ph10965	ph06629	0.110509
ph10965	ph08599	0.168903
ph10965	ph01048	0.0563178
ph10965	ph01463	0.156574
ph10965	ph10549	0.021217
ph10965	ph01077	0.133502
ph10965	ph05995	0.223386
ph10965	ph01264	0.252765
ph10965	ph07402	0.124176
ph10965	ph11950	0.10261
ph10965	ph09743	0.0973184
ph10965	ph05708	0.0374227
ph10965	phi00712	0.198762
ph10965	ph02692	0.150359
ph10965	ph05467	0.269133
ph10965	ph06712	0.0378938
ph10965	ph11706	0.109771
ph10965	ph01089	0.0344238
ph10965	ph11276	0.10799
ph10965	ph06650	0.0332517
ph10965	ph06492	0.244498
ph10965	ph02628	0.114355
ph10965	ph09141	0.151545
ph10965	phi00006	0.0228226
ph10965	ph11565	0.14407
ph10965	phi00710	0.0812261
ph10965	ph01419	0.0780087
ph10965	ph06694	0.050638
ph10965	ph11328	0.166129
ph10965	ph11592	0.143576
ph10965	ph02691	0.283298
ph10965	ph03361	0.34885
ph10965	ph11871	0.284797
ph10965	ph06338	0.0691827
ph10965	phi00173	0.352
ph10965	ph01122	0.0730092
ph10965	ph08948	0.0222758
ph10965	ph10755	0.314202
ph10965	ph11332	0.114725
ph10965	ph07154	0.143754
ph10965	ph09011	0.0424491
ph10965	ph04979	0.351072
ph10965	ph10988	0.0753018
ph10965	ph00499	0.200156
ph10965	ph02106	0.107839
ph10965	ph10999	0.17535
ph10965	ph03882	0.10238
ph10965	ph10993	0.224052
ph10965	ph08616	0.122312
ph10965	ph03850	0.306604
ph10965	ph07335	0.136124
ph10965	ph09044	0.290414
ph10965	ph11325	0.037229
ph10965	ph06783	0.0507768
ph10965	ph02124	0.210033
ph10965	ph04280	0.0700161
ph10965	ph00126	0.261196
ph10965	ph02684	0.17082
ph10965	phi00663	0.170517
ph10965	ph03368	0.253867
ph10965	ph04330	0.194361
ph10965	ph09576	0.0966156
ph10965	phi00350	0.0590451
ph10965	ph07847	0.238624
ph10965	phi00203	0.148287
ph10965	ph06233	0.190951
ph10965	ph05647	0.0235467
ph10965	ph09758	0.0771189
ph10965	ph03839	0.134882
ph10965	ph00481	0.0597586
ph10965	ph06675	0.215177
ph10965	ph06029	0.108077
ph10965	ph03194	0.102146
ph10965	ph11283	0.200524
ph10965	phi00259	0.314205
ph10965	ph01909	0.0599058
ph10965	ph00539	0.0903899
ph10965	ph05871	0.262527
ph10965	ph07671	0.0821092
ph10965	ph08725	0.263638
ph10965	ph02324	0.15042
ph10965	ph02187	0.330276
ph10965	ph07334	0.168598
ph10965	ph03902	0.161208
ph10965	ph02207	0.112162
ph10965	ph10834	0.0544728
ph10965	ph06820	0.0667785
ph10965	ph06009	0.183902
ph10965	ph06661	0.0323228
ph10965	ph07968	0.0669247
ph10965	ph09604	0.276897
ph10965	ph02581	0.116094
ph10965	ph10780	0.0957423
ph10965	ph02192	0.118824
ph10965	ph05289	0.130905
ph10965	ph01344	0.290384
ph10965	ph10064	0.0736236
ph10965	ph01635	0.0639224
ph10965	ph02695	0.046355
ph10965	ph05805	0.314734
ph10965	ph07922	0.0261813
ph10965	ph02104	0.217422
ph10965	ph03891	0.207263
ph10965	ph06509	0.055207
ph10965	ph02696	0.248656
ph10965	ph02351	0.320498
ph10965	ph11474	0.0992736
ph10965	ph04413	0.0355527
ph10965	ph01502	0.301718
ph10965	ph09861	0.24206
ph10965	ph11335	0.215383
ph10965	ph03905	0.197
ph10965	ph07471	0.179419
ph10965	ph03683	0.285354
ph10965	ph10941	0.27305
ph10965	ph05997	0.196999
ph10965	ph11326	0.0735838
ph10965	ph09582	0.111018
ph10965	ph08797	0.110291
ph10965	ph02444	0.0405956
ph10965	ph04990	0.0746969
ph10965	ph08848	0.336058
ph10965	ph06348	0.153862
ph10965	ph09943	0.0220613
ph10965	ph11341	0.108791
ph10965	ph11789	0.0779787
ph10965	ph09729	0.161694
ph10965	ph04855	0.289334
ph10965	ph07422	0.302463
ph10965	ph07190	0.293028
ph10965	ph01113	0.212221
ph10965	ph05517	0.125866
ph10965	ph07742	0.0258429
ph10965	ph03585	0.277209
ph10965	ph03688	0.107167
ph10965	ph04386	0.0641882
ph10965	ph11674	0.162027
ph10965	ph10608	0.0998116
ph10965	ph02811	0.194233
ph10965	ph11670	0.0815412
ph10965	ph06303	0.0411092
ph10965	ph07942	0.0361313
ph10965	ph05612	0.149987
ph10965	ph05670	0.0798841
ph10965	phi00818	0.0642369
ph10965	ph02301	0.0226945
ph10965	ph08973	0.154714
ph10965	ph06349	0.0896613
ph10965	ph05643	0.0554459
ph10965	ph04257	0.10735
ph10965	ph05228	0.169129
ph10965	ph08496	0.0459148
ph10965	ph00482	0.27182
ph10965	ph10082	0.1139
ph10965	ph03613	0.119347
ph10965	ph09029	0.20155
ph10965	ph06300	0.282142
ph10965	ph11306	0.172786
ph10965	ph10047	0.0688807
ph10965	ph11884	0.244993
ph10965	ph03877	0.30788
ph10965	ph03946	0.0812463
ph10965	ph07838	0.0523539
ph10965	ph02211	0.0286649
ph10965	ph02506	0.0554255
ph10965	ph04732	0.160846
ph10965	ph11560	0.0351997
ph10965	ph04529	0.0589986
ph10965	ph11769	0.326532
ph10965	ph02151	0.174807
ph10965	ph02637	0.264363
ph10965	ph09843	0.136134
ph10965	ph06387	0.156377
ph10965	ph09222	0.160259
ph10965	ph06368	0.110675
ph10965	ph08543	0.189799
ph10965	ph05469	0.282185
ph10965	ph06186	0.0661779
ph10965	ph09764	0.222336
ph10965	ph07465	0.0301651
ph10965	ph07760	0.234473
ph10965	ph03703	0.168237
ph10965	ph02497	0.225224
ph10965	ph10220	0.259569
ph10965	ph08581	0.204044
ph10965	ph11353	0.0470344
ph10965	ph05332	0.199122
ph10965	phi00698	0.0939207
ph10965	ph01881	0.0908914
ph10965	ph09832	0.0509568
ph10965	ph05343	0.139611
ph10965	ph06210	0.141036
ph10965	ph05291	0.0772874
ph10965	ph07156	0.127816
ph10965	ph00477	0.0727097
ph10965	phi00524	0.149649
ph10965	ph11504	0.0534942
ph10965	phi00045	0.284498
ph10965	ph00635	0.126905
ph10965	ph05466	0.0561388
ph10965	ph10743	0.119745
ph10965	ph00565	0.263573
ph10965	ph06609	0.0490848
ph10965	ph11833	0.213081
ph10965	phi00498	0.214386
ph10965	ph05528	0.0510525
ph10965	ph02160	0.0797856
ph10965	ph09599	0.251798
ph10965	phi00824	0.164552
ph10965	ph04443	0.128315
ph10965	ph02478	0.276481
ph10965	ph08434	0.0221601
ph10965	ph07366	0.168266
ph10965	ph06844	0.142009
ph10965	ph06049	0.121852
ph10965	ph11723	0.315924
ph10965	ph08872	0.0762048
ph10965	ph00140	0.194963
ph10965	phi00539	0.0581334
ph10965	ph04258	0.0406306
ph10965	ph09568	0.181998
ph10965	ph05096	0.196637
ph10965	ph09254	0.14664
ph10965	phi00068	0.151939
ph10965	ph07598	0.28844
ph10965	ph11695	0.112171
ph10965	ph09646	0.104276
ph10965	ph11309	0.199246
ph10965	ph08521	0.242258
ph10965	ph01681	0.176754
ph10965	ph03899	0.171999
ph10965	ph05776	0.156283
ph10965	ph09223	0.0668917
ph10965	ph07785	0.101941
ph10965	ph06728	0.0839288
ph10965	ph11267	0.16007
ph10965	ph04835	0.0356852
ph10965	ph08633	0.125183
ph10965	ph10167	0.0460683
ph10965	ph06634	0.0806937
ph10965	ph04283	0.232262
ph10965	ph06503	0.16029
ph10965	ph04242	0.0785867
ph10965	ph10789	0.192087
ph10965	ph07411	0.107456
ph10965	ph11901	0.246583
ph10965	ph03667	0.0425768
ph10965	ph00694	0.191571
ph10965	ph04798	0.073925
ph10965	ph01873	0.0792864
ph10965	ph08907	0.358464
ph10965	ph08604	0.0437345
ph10965	ph11340	0.357222
ph10965	ph05346	0.199227
ph10965	ph07909	0.153049
ph10965	ph10453	0.0458861
ph10965	ph04980	0.168043
ph10965	ph09972	0.292777
ph10965	ph03932	0.0423973
ph10965	ph01289	0.0417998
ph10965	ph00115	0.022374
ph10965	ph11792	0.107449
ph10965	ph10234	0.116541
ph10965	ph03840	0.14533
ph10965	ph05334	0.181136
ph10965	ph03700	0.118953
ph10965	phi00251	0.152048
ph10965	ph02078	0.281221
ph10965	ph11985	0.0832073
ph10965	ph04390	0.130278
ph10965	ph11795	0.0275364
ph10965	phi00448	0.0828561
ph10965	ph08961	0.357854
ph10965	ph05325	0.243869
ph10965	ph09186	0.217454
ph10965	ph02223	0.0995906
ph10965	ph07835	0.25029
ph10965	ph00449	0.244343
ph10965	ph05683	0.188805
ph10965	ph04363	0.21506
ph10965	ph03786	0.159861
ph10965	ph10348	0.269243
ph10965	ph08570	0.0513863
ph10965	ph04982	0.152646
ph10965	ph11508	0.0443022
ph10965	ph10227	0.0508608
ph10965	ph11433	0.224877
ph10965	ph11621	0.0675818
ph10965	ph09779	0.138515
ph10965	ph05007	0.248834
ph10965	ph10747	0.268045
ph10965	ph10320	0.0228978
ph10965	ph08931	0.188816
ph10965	ph08745	0.0321163
ph10965	ph06702	0.346381
ph10965	phi00197	0.20488
ph10965	ph00114	0.022495
ph10965	ph00558	0.11637
ph10965	ph10967	0.212983
ph10965	phi00690	0.236368
ph10965	ph04238	0.288738
ph10965	phi00765	0.0830167
ph10965	ph08767	0.32218
ph10965	ph10804	0.292449
ph10965	ph08923	0.0879354
ph10965	ph11585	0.106103
ph10965	ph10489	0.134181
ph10965	phi00493	0.108711
ph10965	ph01466	0.257774
ph10965	ph08749	0.127041
ph10965	ph09052	0.272674
ph10965	ph06512	0.168227
ph10965	ph11597	0.197864
ph10965	ph11171	0.037433
ph10965	ph11454	0.187659
ph10965	ph10642	0.0247084
ph10965	ph09122	0.0698038
ph10965	ph10792	0.0576156
ph10965	ph05766	0.0934646
ph10965	ph05599	0.136911
ph10965	ph09185	0.337965
ph10965	ph06069	0.0852072
ph10965	phi00678	0.2193
ph10965	ph09155	0.0552942
ph10965	ph11807	0.0490785
ph10965	ph06711	0.364449
ph10965	ph07607	0.0317549
ph10965	ph05196	0.0775775
ph10965	ph05948	0.232539
ph10965	ph10954	0.0236374
ph10965	ph00676	0.191745
ph10965	ph09036	0.0912082
ph10965	phi00263	0.0325418
ph10965	ph02188	0.247489
ph10965	ph05608	0.115274
ph10965	ph06056	0.0850735
ph10965	ph06292	0.307967
ph10965	ph00624	0.0647965
ph10965	ph06804	0.157158
ph10965	ph02522	0.217554
ph10965	ph10914	0.268081
ph10965	ph05664	0.13315
ph10965	ph03699	0.284361
ph10965	ph02369	0.0417967
ph10965	ph07268	0.260937
ph10965	ph09626	0.151815
ph10965	ph09781	0.0353896
ph10965	ph11361	0.125403
ph10965	ph10976	0.329901
ph10965	ph07849	0.0597412
ph10965	ph09684	0.0747404
ph10965	ph01133	0.0598402
ph10965	ph02646	0.0263653
ph10965	ph03726	0.118095
ph10965	phi00019	0.184056
ph10965	ph06405	0.304519
ph10965	ph09760	0.245116
ph10965	ph05226	0.126845
ph10965	ph00649	0.209346
ph10965	ph07735	0.0830849
ph10965	ph06911	0.21333
ph10965	phi00061	0.200966
ph10965	phi00134	0.0494846
ph10965	ph10759	0.0295371
ph10965	ph10323	0.136357
ph10965	ph09077	0.336346
ph10965	ph08535	0.033449
ph10965	ph10075	0.0577555
ph10965	ph07139	0.0754703
ph10965	phi00015	0.0603742
ph10965	ph11368	0.0838734
ph10965	ph06107	0.105349
ph10965	phi00416	0.0398262
ph10965	ph08891	0.186359
ph10965	ph05237	0.141711
ph10965	ph02174	0.143961
ph10965	ph10734	0.212745
ph10965	ph07403	0.0241889
ph10965	ph02336	0.276304
ph10965	ph06654	0.0540056
ph10965	ph05945	0.202536
ph10965	ph02180	0.187715
ph10965	ph00603	0.254341
ph10965	ph05148	0.105795
ph10965	ph05250	0.338462
ph10965	ph09115	0.165811
ph10965	ph03662	0.0262063
ph10965	ph04361	0.0982835
ph10965	phi00851	0.218907
ph10965	ph10894	0.0571878
ph10965	ph04783	0.380458
ph10965	ph11510	0.26201
ph10965	ph09897	0.0780824
ph10965	ph04920	0.0259135
ph10965	phi00694	0.0525649
ph10965	ph06811	0.02414
ph10965	ph08605	0.166256
ph10965	phi00794	0.259663
ph10965	ph08741	0.0413887
ph10965	ph09145	0.229956
ph10965	ph04294	0.270835
ph10965	ph11436	0.0611515
ph10965	ph08542	0.126005
ph10965	ph08632	0.123274
ph10965	phi00689	0.250181
ph10965	ph08575	0.319098
ph10965	ph00130	0.203114
ph10965	phi00752	0.061983
ph10965	ph08729	0.0262619
ph10965	ph06598	0.235178
ph10965	ph02419	0.238097
ph10965	ph09075	0.0209932
ph10965	ph11774	0.233456
ph10965	ph09234	0.205609
ph10965	ph09923	0.216408
ph10965	ph04784	0.113541
ph10965	ph08524	0.0846853
ph10965	ph03825	0.113266
ph10965	ph06576	0.0990255
ph10965	phi00630	0.104937
ph10965	ph03937	0.255092
ph10965	ph01224	0.0262465
ph10965	ph11430	0.288937
ph10965	phi00084	0.306132
ph10965	ph02433	0.108108
ph10965	ph02493	0.149111
ph10965	ph09142	0.059343
ph10965	ph03380	0.183125
ph10965	ph06404	0.285469
ph10965	ph08827	0.0540418
ph10965	ph02348	0.0419972
ph10965	phi00163	0.0296263
ph10965	ph06370	0.266077
ph10965	ph08508	0.0895993
ph10965	phi00666	0.0680855
ph10965	ph05080	0.103318
ph10965	ph01189	0.0302603
ph10965	phi00027	0.042647
ph10965	ph03838	0.200387
ph10965	ph09859	0.138903
ph10965	ph02069	0.261097
ph10965	ph09546	0.282209
ph10965	ph03807	0.295419
ph10965	ph02132	0.0436908
ph10965	ph06253	0.0829508
ph10965	ph07687	0.048949
ph10965	ph01866	0.209949
ph10965	ph03382	0.260665
ph10965	ph01458	0.134645
ph10965	ph10296	0.0695898
ph10965	ph08518	0.0829954
ph10965	ph10919	0.0229509
ph10965	ph06379	0.0248882
ph10965	phi00281	0.259782
ph10965	ph08448	0.231037
ph10965	ph07912	0.288527
ph10965	ph01870	0.0546945
ph10965	ph07111	0.0957458
ph10965	ph02626	0.266396
ph10965	ph06016	0.31108
ph10965	ph07395	0.195368
ph10965	ph06007	0.0486148
ph10965	ph01679	0.167723
ph10965	ph06479	0.356393
ph10965	ph06595	0.124862
ph10965	ph03651	0.0432903
ph10965	phi00846	0.101338
ph10965	ph06782	0.314658
ph10965	phi00028	0.160553
ph10965	ph02185	0.211081
ph10965	ph02378	0.040698
ph10965	ph02135	0.121581
ph10965	ph04890	0.187179
ph10965	ph08869	0.284518
ph10965	phi00320	0.312839
ph10965	ph08851	0.281145
ph10965	ph05836	0.273537
ph10965	ph02258	0.172313
ph10965	ph04374	0.254781
ph10965	ph09596	0.0965665
ph10965	ph05966	0.153136
ph10965	ph11817	0.0412808
ph10965	ph07724	0.0416881
ph10965	ph08908	0.280523
ph10965	phi00453	0.0686159
ph10965	ph06198	0.0695228
ph10965	ph05303	0.0650774
ph10965	ph03612	0.337749
ph10965	ph09942	0.199302
ph10965	ph07908	0.0801734
ph10965	ph02804	0.220473
ph10965	ph02236	0.095516
ph10965	ph04787	0.141407
ph10965	ph09168	0.370567
ph10965	ph05079	0.101585
ph10965	ph05370	0.0983995
ph10965	ph05694	0.0791404
ph10965	ph10381	0.141034
ph10965	ph02163	0.124866
ph10965	ph07714	0.291855
ph10965	ph07253	0.107463
ph10965	ph11084	0.106328
ph10965	ph00516	0.0249343
ph10965	ph09816	0.24001
ph10965	ph06269	0.30334
ph10965	phi00714	0.183603
ph10965	ph00343	0.0501981
ph10965	ph08760	0.0331002
ph10965	phi00547	0.0331207
ph10965	ph01657	0.0686319
ph10965	phi00496	0.0913628
ph10965	ph07171	0.140177
ph10965	ph03671	0.217262
ph10965	ph09678	0.14915
ph10965	ph07747	0.0642888
ph10965	ph06319	0.317359
ph10965	ph02077	0.0794896
ph10965	phi00278	0.268438
ph10965	ph05633	0.0288181
ph10965	ph02172	0.243902
ph10965	ph02434	0.0283928
ph10965	ph02210	0.292275
ph10965	ph02379	0.0695924
ph10965	ph10966	0.188891
ph10965	ph10292	0.0709019
ph10965	ph08449	0.289134
ph10965	ph05494	0.126328
ph10965	ph06393	0.271417
ph10965	ph02158	0.0535125
ph10965	ph10953	0.216839
ph10965	ph06367	0.285186
ph10965	ph06011	0.064936
ph10965	ph06336	0.0709921
ph10965	ph01465	0.391787
ph10965	ph11803	0.188881
ph10965	ph06908	0.0289736
ph10965	ph10812	0.148302
ph10965	ph09573	0.0774726
ph10965	ph07906	0.261596
ph10965	ph01148	0.156374
ph10965	ph07745	0.133019
ph10965	ph10278	0.106522
ph10965	phi00782	0.0756659
ph10965	ph11199	0.198464
ph10965	ph05205	0.264995
ph10965	ph07115	0.103807
ph10965	ph11240	0.128451
ph10965	phi00299	0.0407608
ph10965	ph11773	0.174135
ph10965	phi00216	0.130046
ph10965	ph02144	0.0279861
ph10965	ph02120	0.155876
ph10965	ph08773	0.0998938
ph10965	phi00115	0.324958
ph10965	ph01257	0.0543878
ph10965	ph05754	0.330573
ph10965	ph03816	0.0813711
ph10965	phi00534	0.170198
ph10965	phi00291	0.0213126
ph10965	ph09680	0.158967
ph10965	ph07614	0.0235577
ph10965	ph02565	0.107367
ph10965	ph11429	0.298625
ph10965	ph09689	0.160981
ph10965	phi00632	0.330483
ph10965	ph09545	0.0526893
ph10965	ph00347	0.294679
ph10965	ph02556	0.39181
ph10965	phi00827	0.300072
ph10965	ph11319	0.0420133
ph10965	phi00231	0.0565451
ph10965	phi00164	0.143686
ph10965	phi00836	0.135815
ph10965	ph09586	0.100371
ph10965	phi00196	0.164924
ph10965	ph02326	0.0915904
ph10965	phi00823	0.152622
ph10965	ph10917	0.101283
ph10965	ph08531	0.12253
ph10965	ph06475	0.170942
ph10965	ph07970	0.263327
ph10965	ph07169	0.0266693
ph10965	phi00022	0.0772512
ph10965	ph06851	0.347781
ph10965	ph05957	0.0203029
ph10965	ph02552	0.128384
ph10965	ph02436	0.26107
ph10965	ph01171	0.282362
ph10965	ph05025	0.172632
ph10965	ph04197	0.186047
ph10965	ph06021	0.196826
ph10965	ph07559	0.0465967
ph10965	ph03278	0.333674
ph10965	ph09613	0.0982483
ph10965	ph11873	0.137379
ph10965	phi00075	0.148455
ph10965	ph05373	0.0266281
ph10965	ph09671	0.261723
ph10965	phi00017	0.0368583
ph10965	ph05377	0.153113
ph10965	ph09249	0.311792
ph10965	phi00382	0.231711
ph10965	ph08578	0.131996
ph10965	ph05356	0.0877326
ph10965	phi00085	0.15046
ph10965	ph02198	0.279077
ph10965	ph08974	0.0496096
ph10965	phi00664	0.211966
ph10965	phi00359	0.135849
ph10965	ph06154	0.264592
ph10965	ph06833	0.0304395
ph10965	phi00162	0.146181
ph10965	ph09823	0.0576774
ph10965	ph04334	0.0900613
ph10965	ph00507	0.0702359
ph10965	ph07907	0.109711
ph10965	ph04289	0.198172
ph10965	ph08704	0.251983
ph10965	ph06323	0.0899403
ph10965	ph10793	0.0425401
ph10965	phi00793	0.151102
ph10965	ph07399	0.166518
ph10965	ph08924	0.242871
ph10965	ph09056	0.0295911
ph10965	ph05203	0.315877
ph10965	ph07081	0.114996
ph10965	ph06252	0.0683224
ph10965	phi00802	0.0664672
ph10965	ph06706	0.0828753
ph10965	ph05636	0.14463
ph10965	ph06925	0.0322151
ph10965	ph06778	0.0890347
ph10965	ph02353	0.140411
ph10965	ph07524	0.218584
ph10965	ph07950	0.232358
ph10965	ph07147	0.0615346
ph10965	ph03623	0.0675813
ph10965	ph05324	0.100732
ph10965	ph04378	0.102476
ph10965	ph05147	0.133215
ph10965	ph08850	0.0704918
ph10965	ph07312	0.0371584
ph10965	ph06727	0.329441
ph10965	ph03268	0.127761
ph10965	ph09703	0.111058
ph10965	ph05829	0.0517491
ph10965	ph09059	0.0425306
ph10965	phi00520	0.199653
ph10965	ph07903	0.384227
ph10965	ph07426	0.075137
ph10965	ph09551	0.267969
ph10965	ph08835	0.211782
ph10965	ph02308	0.0407481
ph10965	ph07090	0.0766636
ph10965	ph07585	0.0872205
ph10965	ph00116	0.0224532
ph10965	ph09871	0.248143
ph10965	ph02312	0.317601
ph10965	ph11735	0.154088
ph10965	ph07926	0.19244
ph10965	ph10565	0.0596503
ph10965	ph00483	0.210975
ph10965	ph11242	0.0448479
ph10965	ph05497	0.0552479
ph10965	ph04898	0.0317935
ph10965	ph11478	0.360033
ph10965	ph03675	0.0241122
ph10965	ph07404	0.0871458
ph10965	ph07873	0.0355223
ph10965	ph01093	0.178812
ph10965	ph07186	0.046463
ph10965	ph04169	0.26542
ph10965	ph10671	0.103213
ph10965	ph01283	0.0543142
ph10965	ph09182	0.0485016
ph10965	ph04170	0.243432
ph10965	ph05221	0.315667
ph10965	ph01415	0.235508
ph10965	ph06817	0.0778757
ph10965	ph07225	0.245021
ph10965	ph11925	0.0456293
ph10965	ph06220	0.119007
ph10965	ph03696	0.284894
ph10965	ph11832	0.203859
ph10965	ph07244	0.0495276
ph10965	ph07615	0.0250379
ph10965	ph10773	0.0328337
ph10965	phi00742	0.0986444
ph10965	phi00080	0.0660611
ph10965	phi00611	0.0927966
ph10965	ph11322	0.0456614
ph10965	ph08142	0.029972
ph10965	phi00687	0.185839
ph10965	ph01035	0.17258
ph10965	ph00681	0.206777
ph10965	ph03808	0.0676746
ph10965	ph11502	0.171631
ph10965	phi00413	0.296415
ph10965	ph03806	0.0438571
ph10965	ph05073	0.0747821
ph10965	ph05582	0.199372
ph10965	ph01899	0.128256
ph10965	phi00083	0.187085
ph10965	phi00284	0.0697258
ph10965	ph09460	0.153938
ph10965	phi00407	0.231848
ph10965	ph02082	0.126633
ph10965	ph09695	0.294804
ph10965	ph00113	0.0228847
ph10965	ph10958	0.0601812
ph10965	phi00478	0.180341
ph10965	phi00790	0.139076
ph10965	ph00361	0.0593192
ph10965	ph10821	0.0413704
ph10965	ph05638	0.0650107
ph10965	phi00715	0.127955
ph10965	ph08740	0.0539055
ph10965	ph06004	0.120307
ph10965	ph02551	0.261704
ph10965	ph08884	0.0306478
ph10965	ph05482	0.120258
ph10965	phi00497	0.18682
ph10965	ph05562	0.175546
ph10965	ph11434	0.244711
ph10965	ph11400	0.0924274
ph10965	ph02182	0.0346406
ph10965	ph03270	0.113267
ph10965	ph11036	0.0752918
ph10965	ph06067	0.0814133
ph10965	ph05229	0.0256711
ph10965	ph00391	0.161581
ph10965	ph08981	0.190377
ph10965	ph01229	0.0810385
ph10965	ph03914	0.0537402
ph10965	ph02325	0.152224
ph10965	ph12005	0.0391019
ph10965	ph00659	0.0454949
ph10965	phi00650	0.0792569
ph10965	ph10379	0.20441
ph10965	ph05515	0.237309
ph10965	ph03628	0.211286
ph10965	ph05241	0.0729423
ph10965	ph06263	0.282435
ph10965	ph09976	0.0202745
ph10965	ph04965	0.0309301
ph10965	ph10597	0.0617816
ph10965	ph06987	0.0461212
ph10965	ph04409	0.18102
ph10965	ph04888	0.0204993
ph10965	ph05810	0.304886
ph10965	ph06940	0.0729287
ph10965	ph07636	0.207812
ph10965	ph05778	0.17274
ph10965	ph08766	0.172402
ph10965	ph06106	0.106735
ph10965	ph11337	0.0653934
ph10965	ph01485	0.029768
ph10965	phi00188	0.0690306
ph10965	ph09161	0.16352
ph10965	ph05385	0.126727
ph10965	ph05777	0.0964933
ph10965	ph08586	0.0991152
ph10965	phi00120	0.0550067
ph10965	ph08823	0.0404124
ph10965	ph01434	0.19233
ph10965	ph11984	0.297939
ph10965	ph09417	0.285314
ph10965	ph08866	0.261011
ph10965	ph10989	0.192203
ph10965	ph10605	0.0955101
ph10965	ph08141	0.0260738
ph10965	ph05153	0.040613
ph10965	ph06581	0.233293
ph10965	phi00640	0.026415
ph10965	phi00644	0.136047
ph10965	ph11567	0.216269
ph10965	ph10543	0.109848
ph10965	ph10567	0.234891
ph10965	ph09531	0.173122
ph10965	ph11733	0.321148
ph10965	ph02675	0.0959583
ph10965	ph01396	0.13138
ph10965	ph07680	0.249728
ph10965	ph04721	0.107277
ph10965	ph02191	0.132088
ph10965	ph08137	0.088466
ph10965	ph04162	0.0340396
ph10965	ph03583	0.0302844
ph10965	phi00366	0.0999357
ph10965	ph01613	0.0942125
ph10965	phi00684	0.0429458
ph10965	ph09042	0.227984
ph10965	ph11688	0.17988
ph10965	ph09403	0.109872
ph10965	ph11037	0.0318653
ph10965	ph07327	0.20987
ph10965	ph01085	0.117399
ph10965	ph03724	0.0346539
ph10965	ph02235	0.0594384
ph10965	ph05832	0.040321
ph10965	ph02306	0.0824144
ph10965	ph11401	0.131143
ph10965	ph09691	0.0940712
ph10965	ph09559	0.0350796
ph10965	ph03145	0.156532
ph10965	ph06678	0.21425
ph10965	ph11258	0.145734
ph10965	ph10558	0.0227051
ph10965	ph06518	0.203308
ph10965	ph04827	0.0249558
ph10965	ph03647	0.0209109
ph10965	ph10984	0.237789
ph10965	ph01049	0.0987299
ph10965	ph10264	0.0565724
ph10965	ph11731	0.164968
ph10965	ph05563	0.0401725
ph10965	ph09456	0.283679
ph10965	ph04086	0.144767
ph10965	ph09420	0.289726
ph10965	ph03627	0.306264
ph10965	ph04437	0.309728
ph10965	ph07803	0.147088
ph10965	ph03267	0.0493138
ph10965	ph10346	0.266499
ph10965	phi00716	0.0896173
ph10965	ph03586	0.0559226
ph10965	ph02513	0.022871
ph10965	ph10594	0.0754448
ph10965	phi00831	0.123163
ph10965	ph11741	0.0650242
ph10965	ph11145	0.139397
ph10965	phi00249	0.028911
ph10965	ph05481	0.0227707
ph10965	ph09873	0.0580466
ph10965	ph11195	0.121986
ph10965	ph03224	0.136557
ph10965	ph09886	0.187967
ph10965	ph00470	0.0675154
ph10965	ph04397	0.0760091
ph10965	ph05200	0.112633
ph10965	ph03633	0.0738697
ph10965	ph07429	0.0323659
ph10965	ph11855	0.0962932
ph10965	ph04966	0.0260906
ph10965	ph06413	0.108571
ph10965	ph06976	0.0290469
ph10965	ph10493	0.339603
ph10965	ph09259	0.171879
ph10965	ph03728	0.253511
ph10965	ph06416	0.114389
ph10965	ph09256	0.205126
ph10965	ph10177	0.0593358
ph10965	ph06312	0.0803604
ph10965	ph04947	0.114771
ph10965	ph10628	0.0693357
ph10965	ph11627	0.146464
ph10965	ph09430	0.0686204
ph10965	ph02130	0.208208
ph10965	ph01633	0.0389618
ph10965	ph09428	0.0593358
ph10965	ph10673	0.235921
ph10965	ph01617	0.0322143
ph10965	ph00719	0.174728
ph10965	ph04948	0.0942125
ph10965	ph04189	0.0645326
ph10965	ph03394	0.0732383
ph10965	ph09503	0.24227
ph10965	ph09446	0.0701861
ph10965	ph09459	0.286474
ph10965	ph09761	0.102488
ph10965	ph01169	0.0685699
ph10965	ph11630	0.337218
ph10965	ph04214	0.0469748
ph10965	ph08135	0.0708044
ph10965	ph10542	0.0498486
ph10965	phi00605	0.110459
ph10965	ph03196	0.0376117
ph10965	ph11388	0.20377
ph10965	ph01947	0.0288973
ph10965	ph00415	0.17653
ph10965	ph10494	0.282206
ph10965	ph04436	0.116745
ph10965	ph00770	0.185633
ph10965	ph05660	0.169116
ph10965	ph01086	0.0630967
ph10965	ph11551	0.0507889
ph10965	ph02676	0.0224532
ph10965	ph10682	0.06132
ph10965	ph01147	0.130858
ph10965	ph04441	0.102488
ph10965	ph10132	0.101888
ph10965	ph03390	0.0324614
ph10965	ph07436	0.0760091
ph10965	ph03223	0.102488
ph10965	ph11712	0.141315
ph10965	ph11746	0.0680107
ph10965	ph10613	0.0881925
ph10965	ph05756	0.0224532
ph10965	ph05984	0.0224532
ph10965	ph05637	0.0450971
ph10965	ph10185	0.0930881
ph10965	ph08683	0.0224532
ph10965	ph00648	0.0388961
ph10965	ph09484	0.270089
ph10965	phi00727	0.0265525
ph10965	ph01691	0.354263
ph10965	ph10626	0.0201834
ph10965	ph01186	0.0896986
ph10965	ph07927	0.0238244
ph10965	ph06031	0.310909
ph10965	ph00533	0.146876
ph10965	ph11270	0.10154
ph10965	ph09916	0.0839148
ph10965	ph04287	0.0881925
ph10965	ph03264	0.102488
ph10965	ph09350	0.0224532
ph10965	ph02393	0.0291009
ph10965	ph09481	0.0881925
ph10965	ph04160	0.222828
ph10965	ph06902	0.210992
ph10965	ph11215	0.0224532
ph10965	ph09401	0.0849492
ph10965	ph00767	0.0881925
ph10965	ph09397	0.0224532
ph10965	ph03201	0.354263
ph10965	ph10279	0.0268963
ph10965	ph05219	0.0268963
ph10965	ph09336	0.112528
ph10965	ph01661	0.0308593
ph10965	ph04440	0.0268963
ph10965	ph10614	0.0496628
ph10965	ph07346	0.0316683
ph10965	ph01052	0.101888
ph10965	ph08136	0.0224532
ph10965	ph09366	0.0708044
ph10965	ph00714	0.20377
ph10965	ph04194	0.0308593
ph10965	ph11644	0.0514571
ph10965	ph04708	0.102488
ph10965	ph01678	0.354263
ph10965	ph03641	0.118748
ph10965	ph01884	0.20377
ph10965	phi00464	0.197397
ph10965	ph01673	0.354263
ph10965	ph01956	0.20377
ph10965	ph09306	0.0268963
ph10965	ph03384	0.354263
ph10965	ph05564	0.124102
ph10965	ph03757	0.0881925
ph10965	ph05437	0.17077
ph10965	ph01957	0.205605
ph10965	ph10178	0.049136
ph10965	ph10664	0.0593358
ph10965	ph10460	0.318471
ph10965	ph01627	0.0268963
ph10965	ph05974	0.20377
ph10965	ph10545	0.0200563
ph10965	ph05639	0.0881925
ph10965	ph04146	0.318471
ph10965	ph11130	0.0510538
ph10965	ph00772	0.17653
ph10965	ph08498	0.0881925
ph10965	ph11259	0.0582213
ph10965	ph09782	0.0268963
ph10965	ph06183	0.0268963
ph10965	ph01696	0.0324614
ph10965	ph09489	0.0881925
ph10965	ph10183	0.0200547
ph10965	ph10122	0.0881925
ph10965	ph11179	0.0559911
ph10965	ph01637	0.0224532
ph10965	ph11737	0.0268963
ph10965	ph11025	0.0881925
ph10965	ph04950	0.036029
ph10965	ph10552	0.0224532
ph10965	ph11251	0.0738697
ph10965	ph01712	0.0224532
ph10965	ph03164	0.354263
ph10965	phi00245	0.0881925
ph10965	ph04546	0.354263
ph10965	ph09429	0.0881925
ph10965	ph03252	0.0582213
ph10965	ph01630	0.0701861
ph10965	ph03253	0.0689258
ph10965	ph11730	0.0881925
ph10965	ph01695	0.0881925
ph10965	ph01607	0.0881925
ph10965	ph11603	0.0881925
ph10965	ph10480	0.036029
ph10965	ph03417	0.0881925
ph10965	ph09842	0.0881925
ph10965	ph10124	0.0224532
ph10965	ph04088	0.0303915
ph10965	phi00853	0.0881925
ph10965	ph09455	0.0685699
ph10965	ph04535	0.141457
ph10965	ph09495	0.0224532
ph10965	ph05498	0.0881925
ph10965	ph03429	0.318471
ph10965	ph07058	0.0224532
ph10965	ph04180	0.143808
ph10965	ph03146	0.20377
ph10965	ph09440	0.354263
ph10965	ph05442	0.0881925
ph10965	ph11268	0.0224532
ph10965	ph03175	0.0224532
ph10965	ph10676	0.210992
ph10965	ph03419	0.0881925
ph10965	ph10612	0.0224532
ph10965	ph10665	0.0224532
ph10965	ph07678	0.354263
ph10965	ph03722	0.0881925
ph10965	ph03598	0.0881925
ph10965	ph06403	0.0881925
ph10965	ph05642	0.0881925
ph10965	ph02987	0.0881925
ph10965	ph09008	0.0881925
ph10965	ph03413	0.0881925
ph10965	ph07057	0.20377
ph10965	ph09413	0.0881925
ph10965	ph10561	0.0224532
ph10965	ph01494	0.0593358
ph10965	ph01955	0.318471
ph10965	ph06798	0.35576
ph10965	ph10876	0.0224532
ph10965	ph02105	0.0881925
ph10965	ph10165	0.0881925
ph10965	ph05457	0.354263
ph10965	ph09541	0.354263
ph10965	ph08727	0.0298382
ph10965	ph10479	0.0224532
ph10965	ph03634	0.0224532
ph10965	ph01686	0.0881925
ph10965	ph11221	0.0224532
ph10965	ph03181	0.20377
ph10965	ph11612	0.0224532
ph10965	ph03939	0.0881925
ph10965	ph07462	0.036029
ph10965	ph07620	0.0582213
ph10965	ph04080	0.0881925
ph10965	ph06361	0.0224532
ph10965	ph09012	0.0224532
ph10965	ph03665	0.0268963
ph10965	ph01705	0.0881925
ph10965	ph09327	0.0224532
ph10965	ph06355	0.0224532
ph10965	ph09412	0.0881925
ph10965	ph09631	0.0224532
ph10965	ph00422	0.0881925
ph10965	ph03670	0.0224532
ph10965	ph00679	0.0881925
ph10965	ph09326	0.0224532
ph10965	ph06612	0.0881925
ph10965	phi00317	0.0224532
ph10965	ph03942	0.0224532
ph10965	ph00131	0.0881925
ph10965	ph04741	0.0881925
ph10965	ph10730	0.0881925
ph10965	ph11263	0.354263
ph10965	ph08429	0.0224532
ph10965	ph05882	0.0224532
ph10965	ph00464	0.0881925
ph10965	ph01719	0.0881925
ph10965	ph10382	0.0224532
ph10965	ph05427	0.0224532
ph10965	ph01322	0.0224532
ph10965	ph07108	0.0881925
ph10965	ph10544	0.0224532
ph10965	ph03335	0.0224532
ph10965	ph09813	0.0881925
ph10965	ph00670	0.0881925
ph10965	ph11209	0.0881925
ph10965	ph06411	0.0224532
ph10965	ph10842	0.0881925
ph10965	ph06999	0.0881925
ph10965	ph09411	0.0881925
ph10965	ph11254	0.0224532
ph10965	ph07463	0.0881925
ph10965	ph05704	0.0224532
ph10965	ph01068	0.0881925
ph10965	ph10498	0.318471
ph10965	ph10625	0.0224532
ph10965	ph01693	0.0881925
ph10965	ph10680	0.0881925
ph10965	ph05938	0.0881925
ph10965	ph08945	0.0224532
ph10965	ph03730	0.0881925
ph10965	ph04259	0.0224532
ph10965	ph03256	0.0881925
ph10965	ph11687	0.0881925
ph10965	ph11029	0.0224532
ph10965	ph11102	0.0224532
ph10965	ph01629	0.0881925
ph10965	ph01887	0.0881925
ph10965	ph04065	0.0224532
ph10965	ph02024	0.0881925
ph10965	ph09436	0.20377
ph10965	ph10694	0.0881925
ph10965	ph06752	0.0881925
ph10965	ph04147	0.0224532
ph10965	ph10474	0.0881925
ph10965	ph07933	0.0881925
ph10965	ph06639	0.0881925
ph10965	ph11703	0.0224532
ph10965	ph03415	0.0881925
ph10965	ph10190	0.0881925
ph10965	ph01325	0.0881925
ph10965	ph11133	0.0224532
ph10965	ph03729	0.0881925
ph10965	ph07074	0.0224532
ph10965	ph10535	0.0224532
ph10965	ph03200	0.0881925
ph10965	ph07262	0.0881925
ph10965	ph01722	0.0881925
ph10965	ph09565	0.0881925
ph10965	ph07715	0.0881925
ph10965	ph10835	0.0881925
ph10965	ph03941	0.0224532
ph10965	ph04070	0.0224532
ph10965	ph02988	0.0224532
ph10965	ph10621	0.0224532
ph10965	ph09333	0.0881925
ph10965	ph03354	0.0224532
ph10965	ph09006	0.0881925
ph10965	ph09150	0.0224532
ph10965	ph09817	0.0881925
ph10965	ph04715	0.0881925
ph10965	ph11751	0.0881925
ph10965	ph08690	0.0224532
ph10965	ph09009	0.0224532
ph10965	ph11677	0.0224532
ph10965	ph05955	0.0881925
ph10965	ph11128	0.0881925
ph10965	ph09354	0.0881925

## Sheet: ph06931 (NhhbZIP11)
Table S4 (D) Co-expression gene sets of NhhbZIP11
fromNode	toNode	weight
ph08558	ph06931	0.0982165
ph04819	ph06931	0.0855981
ph06070	ph06931	0.292887
ph05939	ph06931	0.0662755
ph05390	ph06931	0.0863413
ph09590	ph06931	0.216974
ph10526	ph06931	0.0239895
ph05357	ph06931	0.225765
ph01930	ph06931	0.0934979
ph06396	ph06931	0.273733
ph08489	ph06931	0.0904883
ph05413	ph06931	0.158243
ph10987	ph06931	0.0626907
ph11895	ph06931	0.213406
ph06866	ph06931	0.151092
ph03861	ph06931	0.227654
ph01406	ph06931	0.09878
ph10746	ph06931	0.0862914
ph02238	ph06931	0.172432
ph02664	ph06931	0.116836
ph01235	ph06931	0.058515
ph06931	ph10356	0.168863
ph06931	ph02451	0.140635
ph06931	ph10378	0.16895
ph06931	ph05477	0.181526
ph06931	ph09910	0.242721
ph06931	ph05000	0.265514
ph06931	ph03363	0.109374
ph06931	ph09802	0.194193
ph06931	ph09798	0.0274569
ph06931	ph03782	0.0771326
ph06931	ph09860	0.0922291
ph06931	ph07923	0.20625
ph06931	ph10092	0.0678813
ph06931	ph07825	0.121918
ph06931	ph09902	0.104168
ph06931	ph08965	0.0886159
ph06931	ph01404	0.141039
ph06931	ph05519	0.120365
ph06931	ph07498	0.0686197
ph06931	ph06441	0.204118
ph06931	ph01251	0.209375
ph06931	ph02517	0.0879062
ph06931	ph09632	0.101026
ph06931	ph05070	0.122561
ph06931	ph08917	0.234066
ph06931	ph04744	0.219468
ph06931	ph07354	0.276583
ph06931	ph05925	0.137836
ph06931	ph07659	0.0543553
ph06931	ph05387	0.156726
ph06931	ph06422	0.0963799
ph06931	ph11973	0.126918
ph06931	ph06788	0.0418074
ph06931	ph07264	0.0719425
ph06931	ph05522	0.116986
ph06931	ph06030	0.0920381
ph06931	ph08906	0.0703798
ph06931	ph03960	0.201684
ph06931	ph07733	0.197459
ph06931	ph08897	0.0401852
ph06931	ph07741	0.18452
ph06931	ph08856	0.0998961
ph06931	ph02216	0.186934
ph06931	ph12011	0.177334
ph06931	ph08438	0.0547081
ph06931	phi00749	0.154614
ph06931	ph06775	0.180978
ph06931	ph03781	0.270362
ph06931	ph06605	0.0337301
ph06931	ph06592	0.109346
ph06931	ph03271	0.225104
ph06931	ph10287	0.0522556
ph06931	ph06019	0.240205
ph06931	ph10303	0.0266206
ph06931	ph06505	0.178257
ph06931	ph09890	0.0722375
ph06931	ph07277	0.179611
ph06931	ph05168	0.166073
ph06931	ph11415	0.0562324
ph06931	ph11444	0.13084
ph06931	ph09547	0.0962516
ph06931	ph11991	0.084307
ph06931	ph06742	0.0857348
ph06931	ph09951	0.148807
ph06931	ph06326	0.074997
ph06931	ph01031	0.147741
ph06931	ph06790	0.183355
ph06931	ph09226	0.145084
ph06931	ph07480	0.201611
ph06931	ph07827	0.122885
ph06931	ph06871	0.0551709
ph06931	phi00486	0.0941685
ph06931	ph06280	0.215475
ph06931	ph05055	0.28241
ph06931	ph05632	0.0548087
ph06931	ph11562	0.185886
ph06931	ph09240	0.0214502
ph06931	ph11785	0.196019
ph06931	ph05249	0.0554871
ph06931	ph07359	0.187093
ph06931	ph11890	0.195241
ph06931	ph07394	0.274323
ph06931	ph01056	0.102656
ph06931	ph08774	0.079464
ph06931	ph06779	0.0966168
ph06931	ph02577	0.108294
ph06931	ph11521	0.0936465
ph06931	ph03799	0.0437923
ph06931	ph04776	0.154844
ph06931	ph05411	0.211515
ph06931	ph00344	0.165809
ph06931	ph06723	0.121762
ph06931	ph11702	0.0950678
ph06931	ph00543	0.113281
ph06931	ph00411	0.0662876
ph06931	ph07570	0.155286
ph06931	ph02248	0.104009
ph06931	ph11793	0.147145
ph06931	ph07434	0.0534812
ph06931	ph07137	0.136523
ph06931	ph08818	0.19849
ph06931	ph05499	0.184069
ph06931	ph05285	0.0418585
ph06931	ph06064	0.150078
ph06931	ph02394	0.116101
ph06931	ph11958	0.0239151
ph06931	ph01488	0.154713
ph06931	ph05277	0.0767288
ph06931	ph11374	0.081947
ph06931	ph00585	0.0462773
ph06931	ph07089	0.266773
ph06931	ph03766	0.0543351
ph06931	ph06935	0.081512
ph06931	ph00364	0.209254
ph06931	ph05666	0.213253
ph06931	ph03881	0.194378
ph06931	ph04807	0.0976535
ph06931	ph05989	0.0447713
ph06931	ph04889	0.179167
ph06931	ph11473	0.0211688
ph06931	ph08892	0.063761
ph06931	ph10969	0.0344262
ph06931	ph06290	0.147075
ph06931	ph02575	0.0987721
ph06931	ph11462	0.200478
ph06931	ph10776	0.145629
ph06931	ph11697	0.142431
ph06931	ph07717	0.200546
ph06931	ph01118	0.127863
ph06931	ph03785	0.221504
ph06931	ph05651	0.0636018
ph06931	ph10742	0.119623
ph06931	ph06101	0.0950432
ph06931	ph02381	0.0711838
ph06931	ph07212	0.130177
ph06931	ph06397	0.136981
ph06931	ph10275	0.162773
ph06931	ph06636	0.14987
ph06931	ph00117	0.128814
ph06931	ph10048	0.230955
ph06931	ph09536	0.141188
ph06931	ph06451	0.215333
ph06931	ph02507	0.199822
ph06931	ph02342	0.108542
ph06931	phi00042	0.305716
ph06931	ph11805	0.0280714
ph06931	ph10040	0.0290773
ph06931	ph02596	0.0338968
ph06931	ph06100	0.118808
ph06931	ph06928	0.0888233
ph06931	ph04775	0.169368
ph06931	ph02203	0.152663
ph06931	ph03857	0.157429
ph06931	ph08813	0.139463
ph06931	ph09668	0.2031
ph06931	ph04319	0.270405
ph06931	ph11824	0.136149
ph06931	ph03618	0.16185
ph06931	ph10745	0.134143
ph06931	ph07811	0.193427
ph06931	ph05827	0.194671
ph06931	ph10881	0.0891414
ph06931	ph06602	0.0643526
ph06931	ph04249	0.0655748
ph06931	ph07734	0.166427
ph06931	ph07530	0.104158
ph06931	ph10890	0.20196
ph06931	ph03910	0.16656
ph06931	ph01046	0.227399
ph06931	ph09885	0.0421186
ph06931	ph05536	0.0803955
ph06931	ph12016	0.22104
ph06931	ph09874	0.236548
ph06931	ph06460	0.033478
ph06931	ph10582	0.164558
ph06931	ph11932	0.122298
ph06931	ph07917	0.147792
ph06931	ph07464	0.203773
ph06931	ph07967	0.285535
ph06931	ph03710	0.226521
ph06931	ph08962	0.0250246
ph06931	ph05549	0.058426
ph06931	ph07583	0.0643915
ph06931	ph09853	0.157356
ph06931	ph06434	0.167301
ph06931	phi00503	0.0758688
ph06931	ph10136	0.259558
ph06931	ph11971	0.210494
ph06931	phi00511	0.187309
ph06931	ph05677	0.0959535
ph06931	ph02655	0.249079
ph06931	ph06380	0.211144
ph06931	ph09132	0.0678417
ph06931	ph11418	0.0793282
ph06931	ph10042	0.191784
ph06931	ph00512	0.182116
ph06931	ph06076	0.0494814
ph06931	phi00660	0.147205
ph06931	ph09933	0.0947283
ph06931	ph09840	0.15917
ph06931	ph09719	0.207906
ph06931	ph11515	0.107205
ph06931	phi00649	0.296943
ph06931	ph08533	0.133352
ph06931	ph07586	0.19489
ph06931	ph01022	0.189208
ph06931	ph04237	0.0720339
ph06931	ph06394	0.129257
ph06931	ph07131	0.095875
ph06931	ph01034	0.0974745
ph06931	ph06219	0.0760724
ph06931	ph03622	0.0996095
ph06931	ph03909	0.185882
ph06931	ph07957	0.13909
ph06931	ph00531	0.190915
ph06931	ph01853	0.0563167
ph06931	ph08523	0.142853
ph06931	ph05604	0.197391
ph06931	phi00200	0.0920535
ph06931	ph02219	0.162977
ph06931	ph04770	0.245471
ph06931	ph10837	0.183441
ph06931	ph02109	0.131377
ph06931	ph02632	0.0929574
ph06931	ph03860	0.122811
ph06931	ph09660	0.127658
ph06931	ph02247	0.167099
ph06931	ph01026	0.128681
ph06931	ph11092	0.198591
ph06931	ph11963	0.269592
ph06931	ph01677	0.186916
ph06931	ph04809	0.141917
ph06931	ph07206	0.163922
ph06931	ph04284	0.0918161
ph06931	ph01401	0.0764007
ph06931	ph08612	0.0233884
ph06931	ph09480	0.241516
ph06931	ph09852	0.200113
ph06931	ph02098	0.0276183
ph06931	ph00579	0.0775414
ph06931	ph09089	0.202879
ph06931	ph03375	0.114598
ph06931	ph03617	0.0968988
ph06931	phi00510	0.165013
ph06931	ph01345	0.147828
ph06931	ph11922	0.111378
ph06931	ph11398	0.0787544
ph06931	ph01922	0.16235
ph06931	ph00417	0.160567
ph06931	ph00121	0.221753
ph06931	ph04931	0.0485054
ph06931	ph00503	0.0629587
ph06931	ph08967	0.046222
ph06931	ph11583	0.18948
ph06931	ph07880	0.244237
ph06931	ph02313	0.139186
ph06931	ph09027	0.218558
ph06931	ph08629	0.209993
ph06931	ph04812	0.179072
ph06931	ph11622	0.187045
ph06931	ph00442	0.054965
ph06931	ph10889	0.10046
ph06931	ph02654	0.0715569
ph06931	ph09757	0.0384883
ph06931	phi00290	0.161994
ph06931	ph06060	0.135952
ph06931	ph10845	0.256165
ph06931	ph11081	0.118798
ph06931	ph11772	0.0336945
ph06931	ph10790	0.133139
ph06931	ph10724	0.130104
ph06931	ph11005	0.208503
ph06931	ph06596	0.121918
ph06931	ph04144	0.0384431
ph06931	ph10719	0.242029
ph06931	ph05675	0.189596
ph06931	ph03689	0.0620477
ph06931	ph04808	0.0776693
ph06931	ph09690	0.0317063
ph06931	ph06465	0.190532
ph06931	ph07943	0.0419505
ph06931	ph05286	0.171616
ph06931	ph10263	0.193795
ph06931	ph03282	0.144644
ph06931	ph04876	0.176281
ph06931	ph01400	0.176207
ph06931	ph02430	0.0356142
ph06931	ph10940	0.210856
ph06931	ph02088	0.038646
ph06931	ph04903	0.192826
ph06931	ph05795	0.107862
ph06931	ph11837	0.068909
ph06931	ph06594	0.17342
ph06931	ph00529	0.163471
ph06931	ph09650	0.222208
ph06931	ph09608	0.295278
ph06931	ph07862	0.154309
ph06931	ph02251	0.0365836
ph06931	ph04891	0.0494825
ph06931	ph09164	0.0733919
ph06931	phi00412	0.0933732
ph06931	ph11451	0.183252
ph06931	ph10270	0.0391132
ph06931	ph11450	0.0647426
ph06931	phi00274	0.177424
ph06931	ph01301	0.203883
ph06931	ph07266	0.047102
ph06931	ph10897	0.105593
ph06931	ph03370	0.120696
ph06931	ph11862	0.0438516
ph06931	ph08715	0.122636
ph06931	ph11530	0.131935
ph06931	ph10071	0.143705
ph06931	ph03953	0.201021
ph06931	phi00705	0.0471756
ph06931	ph05418	0.261286
ph06931	ph11095	0.104935
ph06931	ph04764	0.106344
ph06931	ph02091	0.267958
ph06931	ph05861	0.0329323
ph06931	ph02424	0.200254
ph06931	ph11382	0.0982155
ph06931	ph00682	0.0864249
ph06931	ph09653	0.0652778
ph06931	ph02340	0.176753
ph06931	ph01021	0.147449
ph06931	ph07221	0.143174
ph06931	ph11778	0.111172
ph06931	ph07209	0.212314
ph06931	ph10600	0.113935
ph06931	ph06061	0.145167
ph06931	ph02426	0.119993
ph06931	ph01311	0.229448
ph06931	ph10446	0.137036
ph06931	ph08852	0.167195
ph06931	ph00532	0.240182
ph06931	ph05926	0.117574
ph06931	ph02310	0.0920047
ph06931	ph07507	0.115703
ph06931	ph07826	0.171834
ph06931	ph10037	0.186167
ph06931	ph04918	0.173644
ph06931	phi00643	0.0539968
ph06931	ph08747	0.156156
ph06931	ph02368	0.202311
ph06931	ph02360	0.203122
ph06931	ph09638	0.133593
ph06931	ph06666	0.287612
ph06931	ph07839	0.122236
ph06931	ph07677	0.16035
ph06931	ph06390	0.105363
ph06931	ph04922	0.122423
ph06931	ph10367	0.192572
ph06931	ph09617	0.177425
ph06931	ph06672	0.162976
ph06931	ph06032	0.166475
ph06931	ph10816	0.0405601
ph06931	ph01231	0.173132
ph06931	ph07722	0.24082
ph06931	ph04845	0.0207621
ph06931	ph09724	0.14947
ph06931	ph06657	0.17178
ph06931	phi00356	0.0808351
ph06931	ph07533	0.107837
ph06931	ph11944	0.159675
ph06931	ph11588	0.202785
ph06931	ph08532	0.131692
ph06931	ph05215	0.0622516
ph06931	ph05360	0.0616491
ph06931	ph11801	0.250285
ph06931	ph06508	0.0822287
ph06931	ph05541	0.149385
ph06931	ph11091	0.0645356
ph06931	ph00706	0.113527
ph06931	ph09102	0.0645318
ph06931	ph05435	0.121007
ph06931	ph02538	0.29524
ph06931	ph07538	0.163753
ph06931	ph04318	0.144689
ph06931	ph01645	0.0778105
ph06931	ph11987	0.100964
ph06931	ph05157	0.15531
ph06931	ph11330	0.0718114
ph06931	ph01676	0.145128
ph06931	ph05302	0.206889
ph06931	ph05223	0.0589752
ph06931	ph05342	0.239814
ph06931	phi00610	0.0938055
ph06931	phi00404	0.132722
ph06931	ph06225	0.136519
ph06931	ph02602	0.113719
ph06931	ph06285	0.0419992
ph06931	ph11308	0.0785867
ph06931	ph10951	0.12677
ph06931	ph10752	0.214173
ph06931	ph07578	0.146012
ph06931	ph02806	0.159579
ph06931	ph01059	0.0668055
ph06931	ph00394	0.229143
ph06931	phi00848	0.0267218
ph06931	ph11915	0.0540661
ph06931	phi00067	0.0703099
ph06931	ph02058	0.079229
ph06931	ph11080	0.0996184
ph06931	ph02140	0.246491
ph06931	ph00540	0.0723623
ph06931	ph07492	0.0337442
ph06931	ph10068	0.226835
ph06931	ph04780	0.272172
ph06931	ph02254	0.137082
ph06931	ph03759	0.038438
ph06931	ph10366	0.170926
ph06931	phi00858	0.260584
ph06931	phi00358	0.0563974
ph06931	ph10074	0.126772
ph06931	phi00040	0.100279
ph06931	ph05404	0.272813
ph06931	ph03906	0.149727
ph06931	phi00670	0.116579
ph06931	ph00363	0.2191
ph06931	phi00437	0.164594
ph06931	ph11840	0.099311
ph06931	ph09837	0.0773776
ph06931	ph00665	0.128924
ph06931	ph02377	0.22399
ph06931	ph11085	0.0685016
ph06931	ph00584	0.0255834
ph06931	ph04899	0.205557
ph06931	ph01658	0.126393
ph06931	phi00279	0.0584833
ph06931	ph06330	0.110279
ph06931	ph08789	0.180791
ph06931	ph09198	0.0377286
ph06931	ph11089	0.111618
ph06931	ph02427	0.0919704
ph06931	phi00176	0.18439
ph06931	ph10808	0.0453285
ph06931	ph04763	0.0697407
ph06931	ph05520	0.0325983
ph06931	ph06947	0.0926957
ph06931	ph09614	0.152956
ph06931	ph02343	0.112455
ph06931	ph08778	0.146662
ph06931	ph07894	0.0644742
ph06931	ph02423	0.0392633
ph06931	ph00591	0.143922
ph06931	ph05837	0.0970945
ph06931	ph01865	0.0739477
ph06931	phi00743	0.0349964
ph06931	ph11545	0.0618157
ph06931	ph10349	0.0995473
ph06931	ph05174	0.054271
ph06931	ph11320	0.118454
ph06931	ph02097	0.166032
ph06931	phi00617	0.0627602
ph06931	ph09556	0.104727
ph06931	ph00640	0.174709
ph06931	ph05942	0.222789
ph06931	ph09683	0.205545
ph06931	ph08490	0.107164
ph06931	ph11771	0.0670041
ph06931	ph10893	0.23722
ph06931	ph02159	0.126357
ph06931	ph07500	0.103784
ph06931	ph01478	0.131571
ph06931	phi00642	0.158279
ph06931	ph06582	0.0982445
ph06931	ph10946	0.11037
ph06931	ph00136	0.12643
ph06931	ph06174	0.0429257
ph06931	ph00421	0.142112
ph06931	phi00656	0.0661026
ph06931	ph11780	0.073066
ph06931	ph06705	0.0725397
ph06931	ph03831	0.0854509
ph06931	ph11468	0.165527
ph06931	ph03847	0.118253
ph06931	ph08611	0.21392
ph06931	ph09192	0.114532
ph06931	ph10294	0.101297
ph06931	ph00508	0.0971987
ph06931	ph10824	0.0627386
ph06931	ph09010	0.135744
ph06931	phi00378	0.0592293
ph06931	ph08933	0.156685
ph06931	ph05347	0.0628461
ph06931	ph11578	0.0309545
ph06931	ph07554	0.0225382
ph06931	ph07928	0.216843
ph06931	ph07166	0.101181
ph06931	ph11806	0.143124
ph06931	ph04274	0.199542
ph06931	ph00399	0.118484
ph06931	ph11336	0.0930397
ph06931	ph07167	0.214217
ph06931	ph07695	0.131535
ph06931	ph10809	0.134782
ph06931	ph09627	0.172664
ph06931	ph09078	0.0721583
ph06931	ph02583	0.0609863
ph06931	ph11986	0.0374397
ph06931	ph09532	0.0352163
ph06931	ph10864	0.148437
ph06931	ph01191	0.0303955
ph06931	phi00182	0.0836031
ph06931	ph01272	0.123554
ph06931	ph06862	0.0552519
ph06931	ph08613	0.059575
ph06931	ph06966	0.108767
ph06931	ph08426	0.0246712
ph06931	ph09096	0.193409
ph06931	ph06813	0.0972111
ph06931	ph03846	0.0900085
ph06931	ph02578	0.158565
ph06931	phi00108	0.0928941
ph06931	phi00475	0.0729131
ph06931	ph01126	0.130354
ph06931	ph02544	0.086234
ph06931	ph03668	0.218221
ph06931	ph05279	0.0838002
ph06931	ph05278	0.226716
ph06931	ph10129	0.207032
ph06931	phi00429	0.0954595
ph06931	ph00645	0.0275692
ph06931	phi00116	0.11658
ph06931	ph09800	0.125805
ph06931	ph08685	0.163024
ph06931	phi00447	0.0540953
ph06931	phi00395	0.0427732
ph06931	phi00213	0.171768
ph06931	ph11556	0.182776
ph06931	ph06141	0.0263314
ph06931	ph08972	0.0894134
ph06931	ph11660	0.0612798
ph06931	ph08598	0.0484358
ph06931	phi00220	0.0243879
ph06931	ph05854	0.227723
ph06931	phi00480	0.0371942
ph06931	phi00638	0.110259
ph06931	ph08730	0.236541
ph06931	ph10172	0.0389371
ph06931	phi00619	0.106032
ph06931	ph09622	0.0714882
ph06931	phi00016	0.0473888
ph06931	ph10058	0.0211612
ph06931	ph06668	0.171942
ph06931	ph04232	0.0546928
ph06931	ph04087	0.160951
ph06931	ph07129	0.0446935
ph06931	phi00746	0.0928348
ph06931	ph01610	0.0641627
ph06931	ph01684	0.0456455
ph06931	ph01338	0.0536831
ph06931	phi00833	0.0322364
ph06931	ph10383	0.122133
ph06931	phi00797	0.0553273
ph06931	ph09090	0.124638
ph06931	ph05892	0.0355269
ph06931	ph08529	0.0709569
ph06931	ph09791	0.162589
ph06931	ph09469	0.139642
ph06931	phi00850	0.159073
ph06931	ph07482	0.0461012
ph06931	ph11144	0.0547973
ph06931	phi00270	0.203245
ph06931	ph10131	0.0747412
ph06931	ph04187	0.0697841
ph06931	ph06022	0.0799636
ph06931	ph09458	0.156089
ph06931	ph00471	0.0679054
ph06931	ph08712	0.0648523
ph06931	ph03736	0.113891
ph06931	phi00477	0.0344436
ph06931	ph10669	0.0662991
ph06931	ph11452	0.0390238
ph06931	phi00129	0.0537865
ph06931	ph01168	0.192246
ph06931	ph03418	0.0733013
ph06931	ph10848	0.151555
ph06931	ph10847	0.0611563
ph06931	ph05004	0.165522
ph06931	ph01724	0.0727822
ph06931	ph09307	0.0343411
ph06931	ph01910	0.127038
ph06931	ph11614	0.108596
ph06931	ph02397	0.0348908
ph06931	ph00463	0.131935
ph06931	phi00205	0.0551079
ph06931	ph04389	0.08453
ph06931	ph06104	0.138001
ph06931	ph05901	0.0223528
ph06931	ph03721	0.0348645
ph06931	ph11140	0.268922
ph06931	ph03244	0.0254491
ph06931	ph10622	0.126734
ph06931	ph03421	0.0219351
ph06931	ph11453	0.116463
ph06931	ph01024	0.0613887
ph06931	phi00832	0.268922
ph06931	ph11202	0.148844
ph06931	ph01041	0.11507
ph06931	ph02607	0.106333
ph06931	ph10134	0.0849938
ph06931	ph09014	0.0488912
ph06931	phi00799	0.146465
ph06931	ph04079	0.183451
ph06931	ph01628	0.148844
ph06931	ph04545	0.0219351
ph06931	ph10677	0.0345947
ph06931	ph11626	0.0849938
ph06931	ph04439	0.0254491
ph06931	ph03261	0.0310651
ph06931	ph11728	0.268922
ph06931	ph11293	0.0219351
ph06931	ph03176	0.146757
ph06931	ph10539	0.127122
ph06931	ph02154	0.138436
ph06931	ph11783	0.0229409
ph06931	ph11272	0.0438085
ph06931	ph01631	0.0219351
ph06931	ph09621	0.0219351
ph06931	ph04434	0.0340256
ph06931	phi00367	0.0219351
ph06931	ph03407	0.112525
ph06931	ph07273	0.0219351
ph06931	ph11838	0.0219351
ph06931	ph10184	0.0219351
ph06931	ph11719	0.0219351
ph06931	ph02299	0.0219351

## Sheet: ph11919 (NhhbZIP14)
Table S4 (E) Co-expression gene sets of NhhbZIP14
fromNode	toNode	weight
ph05305	ph11919	0.0206752
ph07640	ph11919	0.120338
ph01194	ph11919	0.0628664
ph08936	ph11919	0.0582524
ph02592	ph11919	0.0856379
ph01179	ph11919	0.0514933
ph10052	ph11919	0.0966599
ph07919	ph11919	0.105236
ph01248	ph11919	0.0362639
ph03265	ph11919	0.035238
ph01868	ph11919	0.134161
ph09579	ph11919	0.0248636
ph07763	ph11919	0.0936278
ph02456	ph11919	0.188928
ph05706	ph11919	0.121795
ph02076	ph11919	0.0428496
ph00138	ph11919	0.0651066
ph03764	ph11919	0.045686
ph11704	ph11919	0.0766353
ph01137	ph11919	0.0223245
ph05462	ph11919	0.0980245
ph01462	ph11919	0.0333539
ph07397	ph11919	0.0579118
ph06147	ph11919	0.0442166
ph07355	ph11919	0.039162
ph05806	ph11919	0.0344027
ph09657	ph11919	0.0360127
ph11938	ph11919	0.131855
ph02152	ph11919	0.0380586
ph06257	ph11919	0.0934601
ph02609	ph11919	0.0501885
ph09755	ph11919	0.0568928
ph04379	ph11919	0.0765128
ph04800	ph11919	0.115744
ph11460	ph11919	0.0213151
ph05480	ph11919	0.0713138
ph07594	ph11919	0.0453911
ph02453	ph11919	0.0490108
ph06961	ph11919	0.0281576
ph08585	ph11919	0.104988
ph09550	ph11919	0.0732623
ph01018	ph11919	0.0293831
ph11955	ph11919	0.0284329
ph01410	ph11919	0.024684
ph09949	ph11919	0.030017
ph11238	ph11919	0.108991
ph02425	ph11919	0.0842137
ph08736	ph11919	0.0255566
ph10038	ph11919	0.151418
ph10952	ph11919	0.0546353
ph07874	ph11919	0.0585066
ph01269	ph11919	0.0677896
ph11632	ph11919	0.0690836
ph04771	ph11919	0.0392551
ph07459	ph11919	0.0336369
ph05691	ph11919	0.0456334
ph09714	ph11919	0.023562
ph11390	ph11919	0.0305758
ph04926	ph11919	0.0253958
ph08877	ph11919	0.0258294
ph05292	ph11919	0.0202663
ph00594	ph11919	0.0308441
ph01497	ph11919	0.0995854
ph10744	ph11919	0.0336319
ph11898	ph11919	0.030931
ph05284	ph11919	0.0349637
ph05389	ph11919	0.0739702
ph00637	ph11919	0.0775473
ph07713	ph11919	0.0453799
ph06840	ph11919	0.0344478
ph09741	ph11919	0.0331754
ph09211	ph11919	0.0263771
ph00104	ph11919	0.0246376
ph11919	phi00156	0.0280769
ph11919	ph07338	0.122819
ph11919	ph04327	0.0202966
ph11919	phi00393	0.0202657
ph11919	ph11691	0.0491535
ph11919	ph11980	0.0453744
ph11919	ph01877	0.0368738
ph11919	ph02432	0.104864
ph11919	ph00384	0.0236375
ph11919	phi00803	0.0996213
ph11919	ph06068	0.0931
ph11919	ph05669	0.101108
ph11919	ph04231	0.11012
ph11919	ph03913	0.0943413
ph11919	ph03801	0.070583
ph11919	ph10961	0.0463128
ph11919	ph08568	0.0203761
ph11919	ph05558	0.0486166
ph11919	ph05847	0.0224992
ph11919	ph03798	0.072687
ph11919	ph07681	0.133974
ph11919	ph07393	0.0317092
ph11919	phi00471	0.0287233
ph11919	phi00348	0.0472079
ph11919	ph08540	0.0369035
ph11919	ph03673	0.0236982
ph11919	ph10454	0.0227546
ph11919	ph09934	0.0903782
ph11919	ph01650	0.02111
ph11919	ph00598	0.0343562
ph11919	phi00033	0.0954673
ph11919	ph00646	0.0573456
ph11919	ph04248	0.0650097
ph11919	ph06259	0.0270213
ph11919	phi00673	0.101853
ph11919	ph08737	0.137773
ph11919	ph03853	0.0370491
ph11919	ph02452	0.0784522
ph11919	ph05463	0.136264
ph11919	ph09183	0.0544297
ph11919	phi00655	0.0303045
ph11919	ph10163	0.0361478
ph11919	ph04405	0.0508037
ph11919	ph09210	0.0280776
ph11919	ph11553	0.0323703
ph11919	ph07506	0.0538653
ph11919	ph04837	0.0480971
ph11919	ph11035	0.0597437
ph11919	ph10322	0.0514822
ph11919	ph04831	0.0327697
ph11919	ph08571	0.116041
ph11919	phi00847	0.052422
ph11919	ph01929	0.0413795
ph11919	ph07101	0.0443611
ph11919	ph11577	0.0617329
ph11919	ph10055	0.052422
ph11919	ph08807	0.0262987
ph11919	ph11034	0.0334425

## Sheet: ph09590 (NhhbZIP18)
Table S4 (F) Co-expression gene sets of NhhbZIP18
fromNode	toNode	weight
ph08558	ph09590	0.0763318
ph04819	ph09590	0.0930513
ph06070	ph09590	0.228804
ph05939	ph09590	0.0922492
ph05390	ph09590	0.0995634
ph09590	ph05357	0.221301
ph09590	ph01930	0.0868788
ph09590	ph06396	0.214153
ph09590	ph08489	0.0941737
ph09590	ph05413	0.171172
ph09590	ph10987	0.0531919
ph09590	ph11895	0.188347
ph09590	ph06866	0.138163
ph09590	ph03861	0.254926
ph09590	ph01406	0.176237
ph09590	ph10746	0.0760431
ph09590	ph02238	0.212412
ph09590	ph02664	0.104445
ph09590	ph01235	0.0562594
ph09590	ph06931	0.216974
ph09590	ph10356	0.158797
ph09590	ph02451	0.184341
ph09590	ph10378	0.243095
ph09590	ph05477	0.156388
ph09590	ph09910	0.270337
ph09590	ph05000	0.19622
ph09590	ph03363	0.10018
ph09590	ph09802	0.122266
ph09590	ph09798	0.035333
ph09590	ph03782	0.0770519
ph09590	ph09860	0.0731799
ph09590	ph07923	0.180903
ph09590	ph10092	0.0496146
ph09590	ph07825	0.12061
ph09590	ph09902	0.082311
ph09590	ph08965	0.0994878
ph09590	ph01404	0.134656
ph09590	ph05519	0.128232
ph09590	ph07498	0.0582695
ph09590	ph06441	0.142831
ph09590	ph01251	0.193762
ph09590	ph02517	0.0768314
ph09590	ph09632	0.108085
ph09590	ph05070	0.123553
ph09590	ph08917	0.224331
ph09590	ph04744	0.219306
ph09590	ph07354	0.269956
ph09590	ph05925	0.155634
ph09590	ph07659	0.0426353
ph09590	ph05387	0.158672
ph09590	ph06422	0.122373
ph09590	ph11973	0.0824882
ph09590	ph06788	0.0633854
ph09590	ph07264	0.0838188
ph09590	ph05522	0.0983859
ph09590	ph06030	0.0594526
ph09590	ph08906	0.0779771
ph09590	ph03960	0.253321
ph09590	ph07733	0.148669
ph09590	ph08897	0.0401043
ph09590	ph07741	0.24796
ph09590	ph08856	0.154082
ph09590	ph02216	0.223559
ph09590	ph12011	0.249507
ph09590	ph08438	0.0361413
ph09590	phi00749	0.236025
ph09590	ph06775	0.2378
ph09590	ph03781	0.197262
ph09590	ph06605	0.0687072
ph09590	ph06592	0.0995175
ph09590	ph03271	0.228655
ph09590	ph10287	0.0394693
ph09590	ph06019	0.23314
ph09590	ph10303	0.0479845
ph09590	ph06505	0.176007
ph09590	ph09890	0.0548949
ph09590	ph07277	0.141063
ph09590	ph05168	0.187091
ph09590	ph11415	0.0905611
ph09590	ph11444	0.167368
ph09590	ph09547	0.114498
ph09590	ph11991	0.0699147
ph09590	ph06742	0.112318
ph09590	ph09951	0.156968
ph09590	ph06326	0.0538316
ph09590	ph01031	0.188529
ph09590	ph06790	0.174227
ph09590	ph09226	0.160999
ph09590	ph07480	0.172965
ph09590	ph07827	0.129664
ph09590	ph06871	0.0807952
ph09590	phi00486	0.107189
ph09590	ph06280	0.17913
ph09590	ph05055	0.223461
ph09590	ph05632	0.0483249
ph09590	ph11562	0.132126
ph09590	ph09240	0.0331528
ph09590	ph11785	0.190193
ph09590	ph05249	0.0560263
ph09590	ph07359	0.235173
ph09590	ph11890	0.253174
ph09590	ph07394	0.241039
ph09590	ph01056	0.144281
ph09590	ph08774	0.0673623
ph09590	ph06779	0.117073
ph09590	ph02577	0.129447
ph09590	ph11521	0.0780242
ph09590	ph03799	0.0317049
ph09590	ph04776	0.155524
ph09590	ph05411	0.223138
ph09590	ph00344	0.192263
ph09590	ph06723	0.1891
ph09590	ph11702	0.102486
ph09590	ph00543	0.17269
ph09590	ph00411	0.0637191
ph09590	ph07570	0.202927
ph09590	ph02248	0.158397
ph09590	ph11793	0.163629
ph09590	ph07434	0.0837586
ph09590	ph07137	0.135273
ph09590	ph08818	0.169135
ph09590	ph05499	0.193977
ph09590	ph05285	0.0827938
ph09590	ph06064	0.151136
ph09590	ph02394	0.137262
ph09590	ph11958	0.031371
ph09590	ph01488	0.22664
ph09590	ph05277	0.124231
ph09590	ph11374	0.123078
ph09590	ph00585	0.0926635
ph09590	ph07089	0.215121
ph09590	ph03766	0.0327747
ph09590	ph06935	0.123606
ph09590	ph00364	0.177204
ph09590	ph05666	0.200719
ph09590	ph03881	0.179008
ph09590	ph04807	0.0665074
ph09590	ph05989	0.0419108
ph09590	ph04889	0.22636
ph09590	ph11473	0.0405712
ph09590	ph08892	0.0775263
ph09590	ph10969	0.0324928
ph09590	ph06290	0.210632
ph09590	ph02575	0.0789646
ph09590	ph11462	0.145702
ph09590	ph10776	0.179026
ph09590	ph11697	0.188416
ph09590	ph07717	0.232351
ph09590	ph01118	0.164845
ph09590	ph03785	0.191591
ph09590	ph05651	0.0625989
ph09590	ph10742	0.167458
ph09590	ph06101	0.152774
ph09590	ph02381	0.0531429
ph09590	ph07212	0.113031
ph09590	ph06397	0.14855
ph09590	ph10275	0.152629
ph09590	ph06636	0.196063
ph09590	ph00117	0.185088
ph09590	ph10048	0.165845
ph09590	ph09536	0.188802
ph09590	ph06451	0.206648
ph09590	ph02507	0.188984
ph09590	ph02342	0.182332
ph09590	phi00042	0.240026
ph09590	ph11805	0.0418553
ph09590	ph10040	0.0288342
ph09590	ph02596	0.0258488
ph09590	ph06100	0.146371
ph09590	ph06928	0.113616
ph09590	ph04775	0.136414
ph09590	ph02203	0.153788
ph09590	ph03857	0.16524
ph09590	ph08813	0.151823
ph09590	ph09668	0.208011
ph09590	ph04319	0.190679
ph09590	ph11824	0.162887
ph09590	ph03618	0.190381
ph09590	ph10745	0.101555
ph09590	ph07811	0.21522
ph09590	ph05827	0.175045
ph09590	ph10881	0.124789
ph09590	ph06602	0.0820819
ph09590	ph04249	0.0733537
ph09590	ph07734	0.179231
ph09590	ph07530	0.176038
ph09590	ph10890	0.18241
ph09590	ph03910	0.192245
ph09590	ph01046	0.183899
ph09590	ph09885	0.0582103
ph09590	ph05536	0.0569404
ph09590	ph12016	0.228536
ph09590	ph09874	0.198009
ph09590	ph06460	0.0262826
ph09590	ph10582	0.225951
ph09590	ph11932	0.161045
ph09590	ph07917	0.188776
ph09590	ph07464	0.154784
ph09590	ph07967	0.284589
ph09590	ph03710	0.216962
ph09590	ph05549	0.0637878
ph09590	ph07583	0.110024
ph09590	ph09853	0.171185
ph09590	ph06434	0.217215
ph09590	phi00503	0.0919591
ph09590	ph10136	0.214714
ph09590	ph11971	0.180459
ph09590	phi00511	0.253723
ph09590	ph05677	0.144389
ph09590	ph02655	0.208699
ph09590	ph06380	0.198085
ph09590	ph09132	0.0937979
ph09590	ph11418	0.113994
ph09590	ph10042	0.191692
ph09590	ph00512	0.207163
ph09590	ph06076	0.030627
ph09590	phi00660	0.10694
ph09590	ph09933	0.145671
ph09590	ph09840	0.243408
ph09590	ph09719	0.203142
ph09590	ph11515	0.144823
ph09590	phi00649	0.283954
ph09590	ph08533	0.135037
ph09590	ph07586	0.121748
ph09590	ph01022	0.222625
ph09590	ph04237	0.0349939
ph09590	ph06394	0.157766
ph09590	ph07131	0.0769432
ph09590	ph01034	0.0928626
ph09590	ph06219	0.106757
ph09590	ph03622	0.109484
ph09590	ph03909	0.181259
ph09590	ph07957	0.188654
ph09590	ph00531	0.16749
ph09590	ph01853	0.0518047
ph09590	ph08523	0.123497
ph09590	ph05604	0.210732
ph09590	phi00200	0.168199
ph09590	ph02219	0.137403
ph09590	ph04770	0.245834
ph09590	ph10837	0.224382
ph09590	ph02109	0.198141
ph09590	ph02632	0.0805239
ph09590	ph03860	0.0971099
ph09590	ph09660	0.136802
ph09590	ph02247	0.155703
ph09590	ph01026	0.190025
ph09590	ph11092	0.225723
ph09590	ph11963	0.258249
ph09590	ph01677	0.157521
ph09590	ph04809	0.12704
ph09590	ph07206	0.141143
ph09590	ph04284	0.095623
ph09590	ph01401	0.0939421
ph09590	ph08612	0.0315259
ph09590	ph09480	0.197157
ph09590	ph09852	0.18016
ph09590	ph00579	0.125645
ph09590	ph09089	0.198436
ph09590	ph03375	0.132891
ph09590	ph03617	0.125264
ph09590	phi00510	0.164054
ph09590	ph01345	0.17058
ph09590	ph11922	0.190603
ph09590	ph11398	0.0476396
ph09590	ph01922	0.217802
ph09590	ph00417	0.161177
ph09590	ph00121	0.265605
ph09590	ph04931	0.0345651
ph09590	ph00503	0.0574078
ph09590	ph08967	0.0331504
ph09590	ph11583	0.189238
ph09590	ph07880	0.204489
ph09590	ph02313	0.213114
ph09590	ph09027	0.196498
ph09590	ph08629	0.216846
ph09590	ph04812	0.236409
ph09590	ph11622	0.171198
ph09590	ph00442	0.0610728
ph09590	ph10889	0.0952331
ph09590	ph02654	0.0939719
ph09590	ph09757	0.041004
ph09590	phi00290	0.158002
ph09590	ph06060	0.207423
ph09590	ph10845	0.218642
ph09590	ph11081	0.0865432
ph09590	ph11772	0.0529307
ph09590	ph10790	0.129303
ph09590	ph10724	0.197222
ph09590	ph11005	0.139115
ph09590	ph06596	0.187797
ph09590	ph04144	0.0279574
ph09590	ph10719	0.278865
ph09590	ph05675	0.169274
ph09590	ph03689	0.0599622
ph09590	ph04808	0.0900109
ph09590	ph09690	0.0270511
ph09590	ph06465	0.164588
ph09590	ph07943	0.0551692
ph09590	ph05286	0.243191
ph09590	ph10263	0.250512
ph09590	ph03282	0.170158
ph09590	ph04876	0.241159
ph09590	ph01400	0.133724
ph09590	ph02430	0.0378605
ph09590	ph10940	0.189085
ph09590	ph02088	0.0235971
ph09590	ph04903	0.14703
ph09590	ph05795	0.0961172
ph09590	ph11837	0.0988876
ph09590	ph06594	0.186107
ph09590	ph00529	0.237717
ph09590	ph09650	0.20845
ph09590	ph09608	0.27661
ph09590	ph07862	0.156025
ph09590	ph02251	0.0318163
ph09590	ph04891	0.0434484
ph09590	ph09164	0.0669075
ph09590	phi00412	0.0756754
ph09590	ph11451	0.158947
ph09590	ph10270	0.0460977
ph09590	ph11450	0.0531045
ph09590	phi00274	0.169037
ph09590	ph01301	0.201343
ph09590	ph07266	0.0575289
ph09590	ph10897	0.162869
ph09590	ph03370	0.126172
ph09590	ph11862	0.0388314
ph09590	ph08715	0.194698
ph09590	ph11530	0.145018
ph09590	ph10071	0.140478
ph09590	ph03953	0.213558
ph09590	phi00705	0.0298828
ph09590	ph05418	0.22673
ph09590	ph11095	0.0920506
ph09590	ph04764	0.128839
ph09590	ph02091	0.278411
ph09590	ph02424	0.181461
ph09590	ph11382	0.059203
ph09590	ph00682	0.1376
ph09590	ph09653	0.0468812
ph09590	ph02340	0.175532
ph09590	ph01021	0.201249
ph09590	ph07221	0.155813
ph09590	ph11778	0.185779
ph09590	ph07209	0.227725
ph09590	ph10600	0.142789
ph09590	ph06061	0.220153
ph09590	ph02426	0.125084
ph09590	ph01311	0.208213
ph09590	ph10446	0.176781
ph09590	ph08852	0.185203
ph09590	ph00532	0.202278
ph09590	ph05926	0.117532
ph09590	ph02310	0.0830757
ph09590	ph07507	0.130789
ph09590	ph07826	0.176251
ph09590	ph10037	0.143191
ph09590	ph04918	0.216718
ph09590	phi00643	0.0286826
ph09590	ph08747	0.128636
ph09590	ph02368	0.246043
ph09590	ph02360	0.150664
ph09590	ph09638	0.122111
ph09590	ph06666	0.225169
ph09590	ph07839	0.155182
ph09590	ph07677	0.232262
ph09590	ph06390	0.15359
ph09590	ph04922	0.150778
ph09590	ph10367	0.213926
ph09590	ph09617	0.242698
ph09590	ph06672	0.151647
ph09590	ph06032	0.223363
ph09590	ph10816	0.0290306
ph09590	ph01231	0.179722
ph09590	ph07722	0.29198
ph09590	ph04845	0.0260876
ph09590	ph09724	0.153356
ph09590	ph06657	0.17889
ph09590	phi00356	0.105335
ph09590	ph07533	0.164
ph09590	ph11944	0.174748
ph09590	ph11588	0.180703
ph09590	ph08532	0.165355
ph09590	ph05215	0.0737951
ph09590	ph05360	0.098741
ph09590	ph11801	0.259283
ph09590	ph06508	0.0642232
ph09590	ph05541	0.207653
ph09590	ph11091	0.102118
ph09590	ph00706	0.169861
ph09590	ph09102	0.10439
ph09590	ph05435	0.113725
ph09590	ph02538	0.270901
ph09590	ph07538	0.219575
ph09590	ph04318	0.175741
ph09590	ph01645	0.078843
ph09590	ph11987	0.0738058
ph09590	ph05157	0.219224
ph09590	ph11330	0.140614
ph09590	ph01676	0.0974104
ph09590	ph05302	0.226792
ph09590	ph05223	0.0989233
ph09590	ph05342	0.166321
ph09590	phi00610	0.077383
ph09590	phi00404	0.144067
ph09590	ph06225	0.175889
ph09590	ph02602	0.0945717
ph09590	ph06285	0.0233252
ph09590	ph11308	0.10372
ph09590	ph10951	0.187224
ph09590	ph10752	0.215939
ph09590	ph07578	0.145916
ph09590	ph02806	0.161173
ph09590	ph01059	0.0402817
ph09590	ph00394	0.169506
ph09590	ph11915	0.05177
ph09590	phi00067	0.106183
ph09590	ph02058	0.10749
ph09590	ph11080	0.0808241
ph09590	ph02140	0.238993
ph09590	ph00540	0.0893081
ph09590	ph10068	0.245824
ph09590	ph04780	0.230298
ph09590	ph02254	0.167461
ph09590	ph03759	0.0369734
ph09590	ph10366	0.19818
ph09590	phi00858	0.286971
ph09590	phi00358	0.0917003
ph09590	ph10074	0.116683
ph09590	phi00040	0.157653
ph09590	ph05404	0.298013
ph09590	ph03906	0.193632
ph09590	phi00670	0.170378
ph09590	ph00363	0.214978
ph09590	phi00437	0.244603
ph09590	ph11840	0.11205
ph09590	ph09837	0.11609
ph09590	ph00665	0.142643
ph09590	ph02377	0.244016
ph09590	ph11085	0.067543
ph09590	ph00584	0.03838
ph09590	ph04899	0.166267
ph09590	ph01658	0.192471
ph09590	phi00279	0.0586836
ph09590	ph06330	0.0906977
ph09590	ph08789	0.15621
ph09590	ph09198	0.0394742
ph09590	ph11089	0.0940062
ph09590	ph02427	0.0549337
ph09590	phi00176	0.195629
ph09590	ph10808	0.0623272
ph09590	ph04763	0.0526767
ph09590	ph05520	0.0434081
ph09590	ph06947	0.135501
ph09590	ph09614	0.117306
ph09590	ph02343	0.12757
ph09590	ph08778	0.137246
ph09590	ph07894	0.0647429
ph09590	ph02423	0.0238925
ph09590	ph00591	0.19335
ph09590	ph05837	0.149667
ph09590	ph01865	0.0445264
ph09590	phi00743	0.049353
ph09590	ph11545	0.0467873
ph09590	ph10349	0.14902
ph09590	ph05174	0.0583823
ph09590	ph11320	0.105341
ph09590	ph02097	0.17891
ph09590	phi00617	0.0960816
ph09590	ph09556	0.139571
ph09590	ph00640	0.182678
ph09590	ph05942	0.211036
ph09590	ph09683	0.159527
ph09590	ph08490	0.104751
ph09590	ph11771	0.105262
ph09590	ph10893	0.192911
ph09590	ph02159	0.151499
ph09590	ph07500	0.156395
ph09590	ph01478	0.149057
ph09590	phi00642	0.184746
ph09590	ph06582	0.159252
ph09590	ph10946	0.165078
ph09590	ph00136	0.178076
ph09590	ph06174	0.0378861
ph09590	ph00421	0.139558
ph09590	phi00656	0.0571327
ph09590	ph11780	0.056485
ph09590	ph06705	0.0601969
ph09590	ph03831	0.0564398
ph09590	ph11468	0.150783
ph09590	ph03847	0.0806764
ph09590	ph08611	0.166321
ph09590	ph09192	0.0927833
ph09590	ph10294	0.109405
ph09590	ph00508	0.0579559
ph09590	ph10824	0.0780171
ph09590	ph09010	0.137222
ph09590	phi00378	0.0626508
ph09590	ph08933	0.185737
ph09590	ph05347	0.0381919
ph09590	ph07554	0.0279221
ph09590	ph07928	0.262815
ph09590	ph07166	0.0796822
ph09590	ph11806	0.182466
ph09590	ph04274	0.23125
ph09590	ph00399	0.122848
ph09590	ph11336	0.0744159
ph09590	ph07167	0.175183
ph09590	ph07695	0.151101
ph09590	ph10809	0.164093
ph09590	ph09627	0.237982
ph09590	ph09078	0.0798785
ph09590	ph02583	0.0830381
ph09590	ph11986	0.0491522
ph09590	ph09532	0.0378503
ph09590	ph10864	0.184601
ph09590	phi00182	0.0973411
ph09590	ph01272	0.18203
ph09590	ph06862	0.104007
ph09590	ph08613	0.0385995
ph09590	ph06966	0.121959
ph09590	ph09096	0.193015
ph09590	ph06813	0.0734135
ph09590	ph03846	0.100533
ph09590	ph02578	0.165683
ph09590	phi00108	0.139373
ph09590	phi00475	0.0631258
ph09590	ph01126	0.147914
ph09590	ph02544	0.105848
ph09590	ph03668	0.248527
ph09590	ph05279	0.0656613
ph09590	ph05278	0.259415
ph09590	ph10129	0.223058
ph09590	phi00429	0.0667806
ph09590	ph00645	0.0319954
ph09590	phi00116	0.1128
ph09590	ph09800	0.122978
ph09590	ph08685	0.128232
ph09590	phi00447	0.0334325
ph09590	phi00395	0.0440265
ph09590	phi00213	0.166984
ph09590	ph11556	0.220322
ph09590	ph06141	0.0319135
ph09590	ph08972	0.0575661
ph09590	ph11660	0.0975529
ph09590	ph08598	0.0542888
ph09590	ph05854	0.193923
ph09590	phi00480	0.0237323
ph09590	phi00638	0.0976025
ph09590	ph08730	0.270831
ph09590	ph10172	0.0382988
ph09590	phi00619	0.119525
ph09590	ph09622	0.122132
ph09590	phi00016	0.035943
ph09590	ph06668	0.236939
ph09590	ph04232	0.0400895
ph09590	ph04087	0.176258
ph09590	ph07129	0.0274964
ph09590	phi00746	0.0963214
ph09590	ph01610	0.0965129
ph09590	ph01684	0.0761778
ph09590	ph01338	0.0868392
ph09590	phi00833	0.0243617
ph09590	ph10383	0.1488
ph09590	phi00797	0.0310802
ph09590	ph09090	0.135861
ph09590	ph05892	0.0428568
ph09590	ph08529	0.096959
ph09590	ph09791	0.205929
ph09590	ph09469	0.2215
ph09590	phi00850	0.157812
ph09590	ph07482	0.0318986
ph09590	ph11144	0.050425
ph09590	phi00270	0.194494
ph09590	ph10131	0.0886645
ph09590	ph04187	0.0515852
ph09590	ph06022	0.143622
ph09590	ph09458	0.150119
ph09590	ph00471	0.0946745
ph09590	ph08712	0.0559193
ph09590	ph03736	0.14734
ph09590	phi00477	0.0433131
ph09590	ph10669	0.0850274
ph09590	ph11452	0.0296253
ph09590	phi00129	0.07563
ph09590	ph01168	0.152329
ph09590	ph03418	0.0595308
ph09590	ph10848	0.178473
ph09590	ph10847	0.0686841
ph09590	ph05004	0.124343
ph09590	ph01724	0.083881
ph09590	ph09307	0.0326069
ph09590	ph01910	0.125449
ph09590	ph11614	0.177695
ph09590	ph02397	0.0434672
ph09590	ph00463	0.102586
ph09590	phi00205	0.0769437
ph09590	ph04389	0.0598466
ph09590	ph06104	0.173717
ph09590	ph05901	0.0251909
ph09590	ph03721	0.0233899
ph09590	ph11140	0.257029
ph09590	ph10622	0.183155
ph09590	ph03421	0.025054
ph09590	ph11453	0.126292
ph09590	ph01024	0.10528
ph09590	phi00832	0.257029
ph09590	ph11202	0.190372
ph09590	ph01041	0.146845
ph09590	ph02607	0.190685
ph09590	ph10134	0.0711628
ph09590	ph09014	0.0527086
ph09590	phi00799	0.14669
ph09590	ph04079	0.157332
ph09590	ph01628	0.190372
ph09590	ph04545	0.025054
ph09590	ph10677	0.044751
ph09590	ph11626	0.0711628
ph09590	ph03261	0.0312431
ph09590	ph11728	0.257029
ph09590	ph11293	0.025054
ph09590	ph03176	0.176575
ph09590	ph10539	0.129142
ph09590	ph02154	0.14599
ph09590	ph11272	0.0548135
ph09590	ph01631	0.025054
ph09590	ph09621	0.025054
ph09590	phi00367	0.025054
ph09590	ph03407	0.185474
ph09590	ph07273	0.025054
ph09590	ph11838	0.025054
ph09590	ph10184	0.025054
ph09590	ph11719	0.025054
ph09590	ph02299	0.025054

## Sheet: ph06082 (NhhbZIP19)
Table S4 (G) Co-expression gene sets of NhhbZIP19
fromNode	toNode	weight
ph10099	ph06082	0.0243017
ph03918	ph06082	0.0376471
ph06277	ph06082	0.07885
ph09119	ph06082	0.127958
ph07884	ph06082	0.123992
ph02263	ph06082	0.204592
ph05545	ph06082	0.110491
ph02535	ph06082	0.141757
ph10085	ph06082	0.13914
ph02268	ph06082	0.152338
ph02533	ph06082	0.11013
ph09610	ph06082	0.0385906
ph02269	ph06082	0.162858
ph00404	ph06082	0.0520573
ph06900	ph06082	0.166526
ph04331	ph06082	0.0877642
ph09131	ph06082	0.0253885
ph05014	ph06082	0.110663
ph07601	ph06082	0.198897
ph05367	ph06082	0.120989
ph06916	ph06082	0.122794
ph03961	ph06082	0.0923665
ph00443	ph06082	0.228513
ph09033	ph06082	0.230327
ph02559	ph06082	0.0584708
ph04880	ph06082	0.043846
ph10097	ph06082	0.108153
ph01445	ph06082	0.152328
ph09032	ph06082	0.204833
ph11896	ph06082	0.084749
ph06793	ph06082	0.0257125
ph07203	ph06082	0.0534847
ph01143	ph06082	0.0846298
ph05971	ph06082	0.194484
ph05255	ph06082	0.144742
ph10339	ph06082	0.264888
ph04422	ph06082	0.0301838
ph00137	ph06082	0.0340791
ph08820	ph06082	0.0631029
ph05170	ph06082	0.0693083
ph01303	ph06082	0.080803
ph03750	ph06082	0.142426
ph07852	ph06082	0.0364659
ph11748	ph06082	0.140279
ph09124	ph06082	0.110701
ph00388	ph06082	0.149794
ph11423	ph06082	0.206161
ph02407	ph06082	0.0253071
ph10957	ph06082	0.0456907
ph01880	ph06082	0.27731
ph07332	ph06082	0.134646
ph10997	ph06082	0.159316
ph11983	ph06082	0.0798294
ph07646	ph06082	0.10491
ph05058	ph06082	0.0361203
ph02092	ph06082	0.111543
ph00132	ph06082	0.0716441
ph07575	ph06082	0.122929
ph05235	ph06082	0.131413
ph06617	ph06082	0.136487
ph00352	ph06082	0.196609
ph11395	ph06082	0.208326
ph07218	ph06082	0.0376575
ph07616	ph06082	0.102911
ph04402	ph06082	0.0374205
ph02328	ph06082	0.219193
ph06273	ph06082	0.0976243
ph08509	ph06082	0.076438
ph01098	ph06082	0.160176
ph11396	ph06082	0.215803
ph06299	ph06082	0.173311
ph05789	ph06082	0.110549
ph07217	ph06082	0.0968128
ph10857	ph06082	0.108538
ph04218	ph06082	0.139769
ph11482	ph06082	0.139056
ph05816	ph06082	0.0461504
ph03708	ph06082	0.136142
ph10775	ph06082	0.0640376
ph11821	ph06082	0.163686
ph03824	ph06082	0.106639
ph06148	ph06082	0.292777
ph09250	ph06082	0.107648
ph08860	ph06082	0.0580486
ph05087	ph06082	0.145579
ph08589	ph06082	0.153718
ph05767	ph06082	0.0660885
ph11466	ph06082	0.117742
ph06158	ph06082	0.0298153
ph05907	ph06082	0.193113
ph02350	ph06082	0.0701867
ph05307	ph06082	0.0440113
ph01047	ph06082	0.136644
ph10678	ph06082	0.0591362
ph11499	ph06082	0.0308596
ph07232	ph06082	0.0383798
ph09535	ph06082	0.203457
ph05559	ph06082	0.0302842
ph09675	ph06082	0.192687
ph11749	ph06082	0.120567
ph04300	ph06082	0.0607729
ph07920	ph06082	0.157884
ph06643	ph06082	0.194878
ph04866	ph06082	0.0502373
ph07362	ph06082	0.0839466
ph00129	ph06082	0.117774
ph05339	ph06082	0.027452
ph07235	ph06082	0.029348
ph00142	ph06082	0.168698
ph04349	ph06082	0.0511824
ph09215	ph06082	0.176171
ph05026	ph06082	0.0384313
ph01863	ph06082	0.287905
ph10962	ph06082	0.143006
ph06917	ph06082	0.0909777
ph07945	ph06082	0.112986
ph03787	ph06082	0.202074
ph05184	ph06082	0.142214
ph02376	ph06082	0.229852
ph11373	ph06082	0.212805
ph10309	ph06082	0.150535
ph03856	ph06082	0.0361901
ph05867	ph06082	0.0338628
ph05932	ph06082	0.0226334
ph08819	ph06082	0.0513538
ph02231	ph06082	0.209684
ph07670	ph06082	0.149204
ph08762	ph06082	0.192563
ph05254	ph06082	0.113881
ph08934	ph06082	0.128164
ph01198	ph06082	0.132904
ph05476	ph06082	0.0233763
ph11923	ph06082	0.0251422
ph11790	ph06082	0.263523
ph01135	ph06082	0.124058
ph10855	ph06082	0.118218
ph07830	ph06082	0.150009
ph09936	ph06082	0.15794
ph05449	ph06082	0.125499
ph09472	ph06082	0.0701733
ph07844	ph06082	0.220343
ph09876	ph06082	0.127803
ph03949	ph06082	0.160344
ph06053	ph06082	0.12238
ph03855	ph06082	0.214879
ph07390	ph06082	0.105002
ph02142	ph06082	0.0238661
ph08978	ph06082	0.127806
ph08732	ph06082	0.153873
ph02467	ph06082	0.077146
ph05034	ph06082	0.0946299
ph09118	ph06082	0.228532
ph04427	ph06082	0.0852569
ph07250	ph06082	0.165587
ph09878	ph06082	0.125049
ph02610	ph06082	0.212413
ph06038	ph06082	0.260199
ph06262	ph06082	0.148433
ph04852	ph06082	0.0996905
ph07979	ph06082	0.147394
ph04958	ph06082	0.129578
ph04856	ph06082	0.145929
ph10330	ph06082	0.172726
ph04973	ph06082	0.117887
ph00567	ph06082	0.105358
ph11829	ph06082	0.186846
ph09216	ph06082	0.0850937
ph05415	ph06082	0.16457
ph09239	ph06082	0.0644564
ph06295	ph06082	0.102424
ph10214	ph06082	0.14802
ph01108	ph06082	0.18053
phi00089	ph06082	0.101568
ph09777	ph06082	0.0295183
ph01154	ph06082	0.220488
ph11581	ph06082	0.0755012
ph04332	ph06082	0.151246
ph08902	ph06082	0.186933
ph05159	ph06082	0.115373
ph01279	ph06082	0.1426
phi00172	ph06082	0.108236
ph00376	ph06082	0.146213
ph07138	ph06082	0.0626196
ph03878	ph06082	0.0504953
ph03221	ph06082	0.150624
ph05796	ph06082	0.128909
ph05414	ph06082	0.0838505
ph11354	ph06082	0.130611
ph09527	ph06082	0.207931
ph09979	ph06082	0.16565
ph04779	ph06082	0.224799
ph00467	ph06082	0.0485362
ph06691	ph06082	0.201754
ph10627	ph06082	0.0480005
ph09571	ph06082	0.149954
ph09752	ph06082	0.169838
ph10596	ph06082	0.219708
ph00375	ph06082	0.154621
ph01019	ph06082	0.148702
ph03680	ph06082	0.105525
ph05273	ph06082	0.0460635
ph08525	ph06082	0.0364707
ph05338	ph06082	0.14794
ph09224	ph06082	0.184004
ph02122	ph06082	0.0328038
ph10056	ph06082	0.240633
ph08541	ph06082	0.0899765
ph01860	ph06082	0.107702
ph10925	ph06082	0.0924994
ph07668	ph06082	0.0582019
ph04975	ph06082	0.0768185
ph09981	ph06082	0.106171
ph03963	ph06082	0.10425
ph11384	ph06082	0.024358
ph11533	ph06082	0.167756
ph06795	ph06082	0.110948
ph07079	ph06082	0.256146
ph08800	ph06082	0.0337297
phi00502	ph06082	0.0632533
ph08887	ph06082	0.0417743
ph03820	ph06082	0.0451532
ph11008	ph06082	0.0724315
ph06228	ph06082	0.152216
ph08577	ph06082	0.0346778
ph07256	ph06082	0.109629
ph09097	ph06082	0.0327668
ph02399	ph06082	0.153791
ph06316	ph06082	0.166273
ph03702	ph06082	0.0819224
ph10760	ph06082	0.0945456
ph06274	ph06082	0.150361
phi00843	ph06082	0.0413531
ph02524	ph06082	0.0360069
ph00386	ph06082	0.113468
ph10779	ph06082	0.0210176
ph00703	ph06082	0.0215695
ph05576	ph06082	0.164202
ph05397	ph06082	0.0202357
ph06317	ph06082	0.20052
ph09173	ph06082	0.0709334
phi00092	ph06082	0.222503
ph08484	ph06082	0.184923
ph01109	ph06082	0.0903326
ph05486	ph06082	0.0283786
ph00697	ph06082	0.0459133
ph04266	ph06082	0.122188
ph05605	ph06082	0.154376
ph07192	ph06082	0.0851198
ph00686	ph06082	0.1566
ph11424	ph06082	0.147249
ph11978	ph06082	0.134832
phi00066	ph06082	0.137151
ph00510	ph06082	0.130476
phi00732	ph06082	0.124788
ph09167	ph06082	0.221316
ph07898	ph06082	0.125795
ph11889	ph06082	0.226044
ph02108	ph06082	0.0599736
ph06906	ph06082	0.222229
phi00762	ph06082	0.170487
ph06008	ph06082	0.118495
ph07956	ph06082	0.203894
ph07216	ph06082	0.0548913
ph03774	ph06082	0.225837
ph11079	ph06082	0.0667167
phi00443	ph06082	0.254714
ph01246	ph06082	0.166825
ph03422	ph06082	0.127342
ph01900	ph06082	0.118585
ph02555	ph06082	0.151884
ph05063	ph06082	0.10667
ph03793	ph06082	0.0749496
phi00051	ph06082	0.168049
phi00647	ph06082	0.0908064
ph09100	ph06082	0.14943
ph10312	ph06082	0.232333
ph09528	ph06082	0.0733967
ph06082	ph06278	0.213035
ph06082	ph08719	0.029582
ph06082	ph03658	0.24994
ph06082	ph07110	0.112719
ph06082	ph03590	0.0621266
ph06082	ph01014	0.0280803
ph06082	ph07400	0.192243
ph06082	ph04296	0.141874
ph06082	ph03863	0.0259352
ph06082	ph09184	0.165857
ph06082	ph06662	0.128954
ph06082	ph01441	0.0826458
ph06082	ph10495	0.0604859
ph06082	ph01131	0.043797
ph06082	ph05572	0.200269
ph06082	ph09858	0.0457942
ph06082	ph10029	0.0221131
ph06082	ph06272	0.0621542
ph06082	ph02462	0.113634
ph06082	ph05886	0.230048
ph06082	ph09776	0.139339
ph06082	ph10168	0.133802
ph06082	ph06283	0.0714056
ph06082	phi00789	0.0440934
ph06082	ph05093	0.0462849
ph06082	phi00433	0.17172
ph06082	phi00361	0.0354602
ph06082	ph06150	0.246724
ph06082	ph02062	0.191441
ph06082	ph02148	0.073893
ph06082	ph05606	0.106753
ph06082	ph11720	0.225758
ph06082	ph03660	0.074022
ph06082	ph07263	0.215348
ph06082	ph07627	0.0548738
ph06082	ph02532	0.0707172
ph06082	phi00394	0.0811709
ph06082	ph06808	0.0592563
ph06082	ph02546	0.133257
ph06082	ph03783	0.250338
ph06082	phi00403	0.038315
ph06082	ph01721	0.108351
ph06082	ph00501	0.149717
ph06082	ph07329	0.0842866
ph06082	ph11310	0.140697
ph06082	ph05838	0.152737
ph06082	ph03687	0.0610071
ph06082	ph03646	0.0751603
ph06082	ph02259	0.0403203
ph06082	ph00560	0.22126
ph06082	ph01142	0.125422
ph06082	ph01117	0.0380387
ph06082	ph11764	0.0580054
ph06082	ph04976	0.071597
ph06082	ph02267	0.131282
ph06082	ph06644	0.13229
ph06082	ph09343	0.0222574
ph06082	ph11403	0.0227792
ph06082	ph08418	0.0243863
ph06082	ph08821	0.229778
ph06082	ph02454	0.22918
ph06082	phi00819	0.189944
ph06082	ph05185	0.0734047
ph06082	ph02669	0.144804
ph06082	ph02508	0.109744
ph06082	ph05911	0.0510961
ph06082	ph08580	0.153908
ph06082	ph11572	0.0259577
ph06082	ph05507	0.193545
ph06082	ph06926	0.0655672
ph06082	ph03894	0.0707504
ph06082	phi00065	0.146626
ph06082	ph08957	0.0228266
ph06082	ph07376	0.131688
ph06082	ph10901	0.140158
ph06082	ph05506	0.197968
ph06082	ph02682	0.212783
ph06082	phi00094	0.168257
ph06082	ph11484	0.278805
ph06082	ph09944	0.0476922
ph06082	ph08791	0.260688
ph06082	ph00123	0.0799217
ph06082	ph07963	0.119857
ph06082	ph07380	0.228024
ph06082	ph07790	0.107666
ph06082	ph07564	0.142162
ph06082	ph00628	0.173652
ph06082	ph05981	0.1218
ph06082	ph06849	0.1366
ph06082	ph06891	0.1118
ph06082	ph02323	0.220625
ph06082	ph06399	0.0620819
ph06082	phi00811	0.0318554
ph06082	ph08606	0.058616
ph06082	ph05505	0.201518
ph06082	ph09165	0.0982854
ph06082	ph11550	0.0814839
ph06082	phi00280	0.139176
ph06082	ph00542	0.0672701
ph06082	ph09116	0.0237773
ph06082	ph11816	0.161881
ph06082	ph06611	0.0881904
ph06082	ph10341	0.255536
ph06082	ph07815	0.110307
ph06082	phi00527	0.182555
ph06082	ph08761	0.103061
ph06082	ph08916	0.239132
ph06082	ph02339	0.108516
ph06082	ph06329	0.212177
ph06082	ph08441	0.0532841
ph06082	ph09147	0.141573
ph06082	phi00600	0.174777
ph06082	ph09106	0.175586
ph06082	phi00785	0.185034
ph06082	phi00373	0.172817
ph06082	ph09028	0.0866385
ph06082	ph07189	0.168537
ph06082	ph07544	0.0444399
ph06082	phi00136	0.181882
ph06082	ph10963	0.158411
ph06082	phi00855	0.188776
ph06082	ph11964	0.0652193
ph06082	ph02597	0.0211435
ph06082	ph00458	0.152345
ph06082	ph07953	0.117682
ph06082	ph07350	0.186962
ph06082	ph01427	0.142922
ph06082	ph07351	0.16185
ph06082	ph01226	0.0646459
ph06082	ph09905	0.0743824
ph06082	ph06440	0.141427
ph06082	ph02464	0.0774336
ph06082	ph05641	0.0472084
ph06082	phi00822	0.218207
ph06082	ph11796	0.0546546
ph06082	phi00686	0.0987764
ph06082	ph05884	0.20609
ph06082	phi00469	0.23666
ph06082	phi00060	0.0425038
ph06082	ph07911	0.19445
ph06082	ph07279	0.0943683
ph06082	ph09157	0.153954
ph06082	ph11782	0.0716647
ph06082	ph04345	0.105932
ph06082	phi00166	0.116205
ph06082	ph10595	0.225768
ph06082	ph07562	0.170461
ph06082	ph02311	0.0317851
ph06082	ph06103	0.15988
ph06082	ph07730	0.0749666
ph06082	phi00069	0.0450288
ph06082	ph09255	0.0207625
ph06082	ph06156	0.0426185
ph06082	ph06487	0.0475988
ph06082	ph07361	0.285272
ph06082	ph00407	0.0735679
ph06082	ph06913	0.159221
ph06082	ph04853	0.196388
ph06082	phi00230	0.110103
ph06082	ph11312	0.171204
ph06082	ph02070	0.0418444
ph06082	ph08763	0.0979795
ph06082	ph12012	0.0782751
ph06082	ph03826	0.260904
ph06082	ph07384	0.191152
ph06082	phi00254	0.147481
ph06082	ph05659	0.0466451
ph06082	phi00417	0.160341
ph06082	ph05905	0.0498584
ph06082	ph10299	0.170818
ph06082	ph04333	0.0547255
ph06082	ph05579	0.0204285
ph06082	ph10265	0.182662
ph06082	ph02206	0.231016
ph06082	ph07005	0.0228668
ph06082	ph05364	0.158753
ph06082	ph07782	0.110142
ph06082	phi00148	0.183401
ph06082	ph06803	0.165375
ph06082	ph10839	0.0382479
ph06082	ph09364	0.0417805
ph06082	ph01038	0.193593
ph06082	phi00466	0.0507375
ph06082	phi00105	0.110118
ph06082	ph06012	0.191695
ph06082	ph05417	0.202535
ph06082	ph09060	0.167146
ph06082	ph09074	0.024147
ph06082	ph06513	0.0343337
ph06082	ph07112	0.116176
ph06082	ph04216	0.0818126
ph06082	ph07792	0.199296
ph06082	ph03886	0.168846
ph06082	ph09515	0.0644415
ph06082	ph02403	0.156678
ph06082	ph04195	0.0865912
ph06082	phi00041	0.0703891
ph06082	ph09623	0.137516
ph06082	ph06977	0.0589071
ph06082	phi00333	0.193479
ph06082	phi00810	0.0355045
ph06082	ph10899	0.0848164
ph06082	ph10764	0.0215632
ph06082	ph06281	0.116523
ph06082	phi00646	0.137652
ph06082	ph04275	0.0253372
ph06082	ph06695	0.19837
ph06082	ph07541	0.20483
ph06082	ph08976	0.185507
ph06082	ph11558	0.166736
ph06082	ph10488	0.0490019
ph06082	ph11709	0.0499937
ph06082	ph10739	0.021768
ph06082	ph08964	0.0763019
ph06082	ph03173	0.0951795
ph06082	ph03637	0.0273833
ph06082	ph05183	0.193399
ph06082	ph08768	0.224858
ph06082	ph11993	0.0443504
ph06082	ph10128	0.132832
ph06082	ph11178	0.186986
ph06082	ph04321	0.0403727
ph06082	ph11114	0.0307219
ph06082	ph10192	0.144391
ph06082	ph08493	0.138095
ph06082	ph07902	0.144391
